# Supplementary material for: Development of Novel SSR Markers for Flax (Linum usitatissimum L.) Using Reduced-Representation Genome Sequencing
Source: Front Plant Sci. 2017 Jan 13;7:2018. doi: 10.3389/fpls.2016.02018 (PMC5233678; doi:10.3389/fpls.2016.02018)
Supplement: Supplementary Table 1 — All the SSRs developed in this study. Accession number, SSR type, repeat motif, forward/reverse primer, and product size are represented. [file DataSheet1.XLSX]

## Sheet: Sheet1
Supplemental Table 3 All the identified SSR loci in this study
ID	Accession number	SSR Type	Repeat motif	Forward Primer(5'-3')	Tm(Centigrade)	Reverse Primer(5'-3')	Tm(Centigrade)2	Product Size (bp)
1	KY325484	p3	(AAT)5	TTGATCGAAGTAGTTGGATGGTT	59.885	TCATCACCAAATAATCAACCTGA	59.329	256
2	KY325485	p2	(TC)6	ATTCTGTCGTATTTGGCTGTGTT	59.947	TCACTAACAATATTCGATTGGGC	60.214	253
3	KY325486	p2	(TA)8	TTTGAGACGTGTTGTTTTCTTCA	59.815	TTTATCTGTTTCGGTTGAAAGGA	59.991	170
4	KY325487	p3	(TTA)5	ATTAACTGTGGCTTTTGTCTCCA	60.048	AGACCGAACGTAAAGAATGATGA	60.014	279
5	KY325488	p3	(GAG)6	GAGTCTTGGAAGGTTCTGGAAAT	59.995	TGTTACTACATCATTCGAAAAGACAA	59.19	204
6	KY325489	p3	(TAT)5	CGCATCCTTGTTTCTCTCTTTTA	59.906	GTTAGTTACGGATTTACCCGGAC	60.02	128
7	KY325490	p3	(TTC)6	TTAGATTGACCTTCTCCCTCTCC	60.082	CAACAGTGCTGTTTGTCTGTAGC	60.031	247
8	KY325491	p3	(CTC)5	TCGATTTCTTTTTCTCAATCGAA	60.187	CGTTTCTTCTCTGTTTCCGACTA	59.935	215
9	KY325492	p2	(TA)6	TCACTTTGTACTCAATACCATACCAA	58.966	TGGTACTTTGGAAACACCAAAAA	60.621	267
10	KY325493	p2	(AT)10	TGGAGATGATATGGCTACCAAGT	59.87	AATATTGCCTGTGAAGAATCGAA	59.983	166
11	KY325494	p2	(TG)7	GCAGGGACTGAAGAGTTTACAGA	59.936	TCATCTCCCAACAAGACAATACA	59.485	152
12	KY325495	p2	(AT)6	AAATATGGGGTTGATAACGGTTT	59.755	CTAACGGTGCATTCCAATAACTC	59.912	119
13	KY325496	p3	(AGT)8	TTAGCCTTTCTGGTGGAAATACA	60.01	AGACTTATAAAGGAGTGGACGGC	60.037	201
14	KY325497	p2	(AT)9	CCCTTTTCCCCTAAAATTAAACA	59.64	AAATATGAAAACAGTTGTGGGGA	59.638	193
15	KY325498	p2	(TG)6	CCGAGCTTACTGATTTATAGCGA	59.917	CCCAATATGACCACAAAGGTCTA	60.116	148
16	KY325499	p3	(CTT)5	TGCCATTTCCAAATTATATTGCT	59.737	GATTCCAGTGCCTAGACTGATGT	59.657	155
17	KY325500	p5	(ATCCA)4	TACATATGGGAATGGGACACAAT	60.197	AAATGGTATGGTGGACAACAATC	59.87	190
18	KY325501	p3	(CAT)7	AACACATTTCAAGCCACAAAGAT	59.926	CAAGGATGCAAATTTCCTAAGTG	60.01	275
19	KY325502	p3	(TTC)7	GTTGGCACTTTAGCTTGAAGAAA	59.946	TGGGGAATAAAGCAAAAACCTAT	60.083	160
20	KY325503	p3	(TTG)5	ACTAGGATTGTTGGGGTTAGGAG	59.784	ACATGATTTTCTCTAAGCGGACA	60.143	221
21	KY325504	p3	(GAA)6	TTGATCTCCAAGTCTCCCATAAA	59.952	TCAAACTCCTCCCAGAATATGAA	59.952	148
22	KY325505	p3	(TAT)5	AAACAACAATAAATTTCGTACCTTCA	59.345	TTTTTGATAAAAACATGCATTCG	59.067	253
23	KY325506	p3	(ATT)6	AGAGTGCTCTAACATAACTGCGG	59.982	TGGAATAAGAAAAAGGAGAAGCC	60.083	195
24	KY325507	p5	(TTGGT)4	TGAACAGAAACAACATTCTGGTG	60.06	CGTCTTCATCTTCGTCTTTCACT	59.936	206
25	KY325508	p3	(ACC)5	GACGTCGTTTCCTCTACTCAAAA	59.812	CATTTGGGTTGTTTTAGCTTCAG	60.043	250
26	KY325509	p2	(AC)7	AAATTCAAAGCCAAATGCATAGA	59.986	ACTCGTGATCAAGTTGAACGATT	60.054	262
27	KY325510	p2	(TC)9	GACAGCAGGTCAACGATAAATTC	60.021	GGACAAATTAAATTAGGTCGGGA	60.402	143
28	KY325511	p3	(TTA)5	GGAGGAGTACACGGGTTCTAGTT	59.943	AGGATTAATGTTTCCGACGATTT	60.089	181
29	KY325512	p3	(TTA)6	AATTTGGTTTTGGTGGTAATGTG	59.906	TGTTTTTGTTACGGTTGTACGTG	59.88	183
30	KY325513	p2	(TC)6	TGGTTTAAAGGAATCCAACCTCT	60.217	ATTTGTGCAACTACCCATTTCAC	60.163	124
31	KY325514	p2	(TC)12	AACTAGGAATCAAATTTTGGGGA	60.064	GTAATGCAATGATGTGACTCTGC	59.657	191
32	KY325515	p2	(TA)7	TCTCAATACAATTTCAAACGCAA	59.653	CGATGATGAATTTAGGGATGTGT	60.089	170
33	KY325516	p2	(CT)6	CAGTCTTTTTGTCCTCTCACCAT	59.668	GCAGGATTTTGATTGAGTGTTTC	60	208
34	KY325517	p3	(TCG)5	TGACATAATAATGCGATGATGGA	60.186	AAAGGAAGGGCATAAATGACAAT	60.089	129
35	KY325518	p2	(AG)9	TCAAAATCTGTAAGTAGAAGCCAAGA	59.865	TCCATGATCCACTCACTCTATGTT	59.892	255
36	KY325519	p3	(AAT)5	TGTTTGTAAGCTTTGGCCACTAT	60.069	CATTCAGCATTGACATCAAAAGA	60.124	199
37	KY325520	p5	(AATAC)4	AAAGAGCAAGTACGTAAACGAGT	56.612	TACACAAGTGCGTACAATAAAAA	55.388	214
38	KY325521	p2	(AT)11	GTCTTAGGCTACAGTTTGCTGGA	59.961	AAGTGGTACACCCCCTAAAGGTA	60.044	194
39	KY325522	p3	(GCT)6	AAGAGGACTGAGGATAGATTCGG	60.102	TGCCCTAGAGAAGGTAATCAAGA	59.403	223
40	KY325523	p3	(GAT)5	AGCATCGACTAGACATGGGAATA	60	tTCCTCTGTATCTGCAACGGTAT	60.035	224
41	KY325524	p2	(AG)9	GCCAAAGATATAGCAGCCTTTTT	60.126	GAAGAAAAATTGAGCCTCACAAA	59.765	252
42	KY325525	p3	(TGA)5	ACCATTTGTTCATAATCCCTCCT	59.965	TACTAAAGTTCCGGATTCGTTCA	60.01	149
43	KY325526	p2	(AT)7	TTGGTTGTTGGTATAGCAAGTGA	59.566	TTGTGTTCCCACAAATTAGGATT	59.638	283
44	KY325527	p2	(AT)6	ACTACCAAAAGGATTGACGATGA	59.885	ATTTTTGCTTCTGCATACAGTCC	59.685	167
45	KY325528	p2	(TA)7	ATCTCTAAATGGACTTTCTGGGG	59.854	GAAGCTGCATTCCTTGATACAGT	59.803	188
46	KY325529	p2	(TA)8	TGCATGTGTCAAGTTCTGAGATT	59.795	TTCATTGTACTGACATGAAAACTT	55.655	245
47	KY325530	p3	(TCT)5	TTTCTTATTTTGTCGGTGGAAGA	59.991	TAATCCTAACAGCGGGTAAGTGA	60.03	248
48	KY325531	p2	(CT)9	GGCAGTAGAACAGAAATAACAAGC	58.595	GATGAGACTCCTGGATTTGAGTG	60.125	223
49	KY325532	p2	(AT)8	GGAATGTTTCCCCTTTGGTATAG	59.962	CAAGATTGGCAAATAAGCTCAAC	60.141	131
50	KY325533	p2	(AG)7	TAACTTGTGGGTTTTGCTCTTTC	59.695	TCAGATTGAAACCCAATTTTGAC	60.21	150
51	KY325534	p5	(GAAGA)4	GATGATGATTGGGATGATTCAGT	60.038	GAACTTTTCCCTCTATTTGTAAATTC	57.246	173
52	KY325535	p3	(CCA)5	AAATTCTTCATGACTCCCTCCTC	59.96	GAGAATGAGGGAGTTGAATCGTC	61.337	207
53	KY325536	p5	(AGCCC)5	AGAACGAAAAACCAGAAACCCTA	60.369	ATAACGAAAGGAATTGTCTGCAA	60.017	216
54	KY325537	p2	(AT)6	GCCAGGGAATAAAGGATGAAG	59.917	CGAACTCACTATGACAAACCAAA	59.187	127
55	KY325538	p2	(AT)7	GGAAAAGTGTTGCCCTAAGATG	60.001	GTCCAGAGTCTACGGGTTACCTT	59.943	236
56	KY325539	p5	(AGGGG)4	GAGTTCCATACGTTCTGATGTCC	59.884	AAAACCCATTGAAAAGCAAATCT	60.22	172
57	KY325540	p3	(GTA)5	GCAATGAAAGATATGAAGGCAAC	59.989	ACTTGGCTTTTTCAATCATCCTT	60.346	150
58	KY325541	p3	(GAG)6	TACGAGATCAAGATTGGGGATAA	59.816	CACATTGCTGTATCCAATTCTCA	60.011	285
59	KY325542	p6	(ATCATG)4	CTCTCCATTGATTCTTTACGAGC	59.407	GTGAATGGCATGCCTTGTATAAT	60.115	272
60	KY325543	p3	(TTC)6	GCATTGTTAGGGATTTGAGAATG	59.857	ACAAGGATTTCATGAAGAAGGGT	60.229	193
61	KY325544	p3	(TTG)6	TTCTGATGCACTTCTGAACAAGA	60.045	GAGTTTCACAGTATCCATGGGAG	59.878	140
62	KY325545	p2	(TA)12	CCTGTCGGAGAAATGTGAATAGT	59.535	TCACTGCTACCCATTATTTATGTC	57.33	238
63	KY325546	p3	(ATC)5	TCAAATCCCTAAACCTCCTTCTC	59.958	GAGTTGTTCATAGCGTAAAACCG	60.069	168
64	KY325547	p4	(GAAG)5	AGAAGACGGAGAAGAAGAAGGAA	60.009	AACACCAACACCACTCTGTTTTT	59.861	234
65	KY325548	p3	(AGG)5	AAATACACTAGCTGCAACGAAGG	59.861	GACTTAGAAAAAGGGGGAGACCT	60.336	217
66	KY325549	p3	(AAG)7	ATTCCAAATTAACTCGTTCCCAT	59.968	TATAGAATTTAACCCGGTGGGTC	60.302	130
67	KY325550	p2	(AG)8	CCGAAACTTGAGTGATGAAAAAC	60.028	AATTGAAAACTGTGGGTTGTCAC	60.178	199
68	KY325551	p2	(TA)8	TTTTGACTGGGTTTTGCATTTAT	59.775	TTTAGAAGATTAGGTTGGAGGGG	59.856	205
69	KY325552	p2	(TA)6	TTGGTGGTACATAAGAAACCAGG	60.149	ATTTTCGAAGAGGAGTTTTGGTC	59.998	222
70	KY325553	p3	(CTG)6	CGCCATCTCTATTCTTTCCAATA	59.616	AAATCCAAATGTAAACGCTCAAA	59.898	209
71	KY325554	p2	(AT)10	GATCCAATATTAATTGACGACGG	59.601	TTGGCAAAGCAATTAAAACAAGT	60.051	186
72	KY325555	p2	(TA)8	TAAATATGAAGCCCATTCAAAAA	57.797	CAACTCAAAATATGAGGATGGGA	60.19	206
73	KY325556	p3	(TGG)5	TACTTACTTGTGCTCCTCCATCC	59.666	CATTGCCTCCTTACGAGTGATAC	60.035	240
74	KY325557	p3	(ATC)6	TTACAAGAAGCAGCTTAGGTTCG	60.082	TCAGGATTTATGACACTGAACCA	59.485	242
75	KY325558	p3	(TTC)5	CCTCCATTCTTCTTCATTTTTCC	60.289	TTATTATCATCCATCCAAGCGAG	60.299	254
76	KY325559	p2	(TA)6	AAAAGACGTCTGCCTTATGACTG	59.833	GACTATTCTCATGCTGAACCCAC	60.018	242
77	KY325560	p2	(AG)6	AAGTGAAAAGAAAGGAGCAGGTT	59.824	ATTTTCTCAGATTTTGTCTGCCC	60.811	137
78	KY325561	p3	(GTC)5	AAGAGCATGTCAGGATACAGAGG	59.787	AATGATGAAACTGGAGTGGTTGT	59.787	237
79	KY325562	p3	(GGT)5	GCAATATCAGAGGCTACGAGAGA	60.021	CTGATTGAAATACCCAACTCCAA	60.223	237
80	KY325563	p3	(TTG)5	CTTTGGAAAGCCAGAACGACT	60.778	CTTTCCTCACCGGAGTAAAAATC	60.339	221
81	KY325564	p3	(AGA)7	AACCACAGAAACAAAGCACAAAT	59.961	ACTGAAAAAGCTCTTCCTTTCGT	59.947	262
82	KY325565	p3	(TCA)5	TTTCCTTGCTACTGCATCTTTTC	59.912	TTTACCAATCTGAAGAACCCAAA	59.865	181
83	KY325566	p3	(AGT)6	TCATTTGGGGTTTTCATAGTTTG	60.095	CGCAGTTATATCTTCGAGTGCTT	59.952	229
84	KY325567	p2	(AT)8	TGAGAAACAAACAAAGCAAACCT	60.188	CCCCTTCAATTTAGCAAGAAAGT	60.014	137
85	KY325568	p3	(CTT)5	GACTAGGTAGGGAGGCTGGTTTA	60.031	CTGTAAGCTTTGAAGTTGCAGGT	59.996	198
86	KY325569	p3	(GAC)5	GCCGACACCTTACTTTCACTCTA	59.833	ATCATGACCAAGTTAGGCCTCTT	60.373	149
87	KY325570	p2	(AC)6	GGTCGGTGAAATGTGAAATGTAT	60	TCTATTGCTCTCATCCTTGCTTC	60	103
88	KY325571	p3	(AAT)5	CATTGAGTGGAAGACTTTATCGAA	59.667	TTGGTCAAACATTCTCGTTCTTA	58.798	223
89	KY325572	p3	(GGC)5	ATCACAACCACAATTACCACCA	60.015	GACTGCCCAGTGAGAAAGTAGC	60.444	154
90	KY325573	p3	(GAG)5	TGATGAATAAGAAGAGAGAGGCG	59.994	CACTTCCCATTTTCAATAATCCA	60.062	141
91	KY325574	p5	(AAACA)4	GAGCGAAACTTGAAAGAAACTGA	60.048	CATTTCAATGGTCCTGTTTTTGT	60.136	240
92	KY325575	p3	(AAT)7	TGTATTCTTTGGGTGTTGAATCC	60.102	AATGTATAAGCATCGCCTAGCCT	60.481	165
93	KY325576	p2	(AC)6	GCCAATTTTAGCACGATTGTTAG	60.038	TTCAAATGCCATCTCTATCTACGA	60.115	170
94	KY325577	p3	(AGA)6	CTGGATAACAAAATCTGGATCGT	59.385	ATATTGCACAGTGACCATCACAA	60.306	214
95	KY325578	p3	(TGC)5	AGACGCAGAGTAATGTCCCAATA	60.035	TGTCGTCCGGACTATTTAGTGTT	59.941	139
96	KY325579	p3	(TCT)8	CATTGGAGCAAGAATATCCAAAG	59.977	AACTTCTGGGTTTTGAGCTAACC	60.05	219
97	KY325580	p3	(GAA)5	CCTACGCAGCTGCTACTAGACAT	60.129	AGAGAAAGAGAGGTGGGAAGCTA	60.029	198
98	KY325581	p3	(GAA)5	TGAAGGATACAAGACCACAGTGA	59.648	AGAAATTTTGGTGTTTGCTTTGA	60.03	235
99	KY325582	p3	(CAT)5	CGTCCTTTTGAATTTAATGCTTG	60.013	AGTGATGAAATCTCACAGGGTGT	59.915	176
100	KY325583	p3	(TCT)6	ACTTAAGACGGTGATTCAGAACG	59.703	GAAGGGCCATTTAATTTCAAAAA	60.489	201
101	KY325584	p2	(CT)7	AAGCTAAGTCGAAAGTCGAAACC	60.293	CAGTTCTCCAATCTCATCCAATC	59.954	261
102	KY325585	p3	(CAC)6	ACCTCAAAAGGCTCGATCTTTAC	60.14	GGAGGTGAAGTTGAAAGGGTT	59.47	146
103	KY325586	p3	(TTC)5	GAGATGGATTAGAGGAAGGGAAA	59.925	TCTAGAGCTTCTCGTCGCTTTTA	59.946	219
104	KY325587	p3	(AAT)8	GGGATCTCCTACTCGATCCATAC	60.183	ATTGTGCACATGACACTACAAGG	59.972	246
105	KY325588	p3	(GAT)6	AGTGTATAGCCGACGGAGATGT	60.047	CTTTCTTTACATCAATTGCGCTC	60.264	192
106	KY325589	p3	(TAC)6	ATCATGAGCCACTTCCTCAATAA	59.979	GCAGAAATTCTCCATCTCTCTCA	59.976	251
107	KY325590	p3	(AGC)5	AGTAGTGGAGGAGCAATAATCCC	59.88	TCAAGCTGAAGAAGAAGCTGAAG	60.43	227
108	KY325591	p3	(GAC)5	TTTTCTGTTTATCCTATTCGGCA	59.98	CAGAGCGACAGAGTGTCTAGGAT	60.089	252
109	KY325592	p2	(AT)6	TCCATAAGCTTTTTCTAGGGGAC	59.982	CACTCAGTATTTATCACTGACCTCG	59.271	111
110	KY325593	p2	(TA)10	TCTCACATCGAAAAAGTACGACA	59.799	CATGCATCAAGTTGTAAGGCTATT	59.602	164
111	KY325594	p2	(TA)7	CACAAGCTTCAAAGAGATTCGAT	59.906	TCATTGAGCTGCTGTGTTGTATT	59.827	238
112	KY325595	p2	(AT)10	TTACAAGCCCTTATGCACATCTT	60.036	TTTGACATCGAGAAGTTAAGGGA	60.116	207
113	KY325596	p3	(TGA)5	CGAACATGTACAGTCATCAAGGA	60.045	GTATTCTGCCAATGACCAACAAT	60.129	255
114	KY325597	p2	(CT)6	ATAGCGTTTGAGGAAAGGAAAGT	59.697	GTTGACTCGCCTCAGGAGTATTA	59.797	137
115	KY325598	p2	(GA)8	TTTGTGTTACCCATCAAATCACA	60.138	TTCCCATTCTCTCTCTACCTTCC	60.082	258
116	KY325599	p3	(CTC)6	CATCTCTTCTCTATATGGCGCTC	59.519	CATTTACGAAGTCGAGTAGTGGG	60.062	192
117	KY325600	p3	(CCG)5	AATCCTTCATCTTCCTCATCCTC	59.925	GATGCGTTGGAGAGTGATTTTT	60.491	124
118	KY325601	p2	(TA)6	GTTTCAGAATTTCGCATCGACTA	60.609	TACAGTGTAATAATGGGCGGAAG	60.257	162
119	KY325602	p3	(TTC)5	ACTGCACTGCTACATACAACCCT	60.13	GTGGAGAAGGTAGTGAAGCACAT	59.696	222
120	KY325603	p2	(AT)11	AAACCTTGATTCCCGTATTTGAT	59.968	CCTCAACTAGAACAGCAAAGCAT	59.961	197
121	KY325604	p3	(ATC)5	TATCAGGCTTCTTACGCTTCAAC	59.932	TGATGTTGGGAAGCTACATTCTT	60.014	211
122	KY325605	p5	(ATCCA)4	ACATCTTCCCTTTCACCTTCTTC	59.995	TAACTCTCAGGTAAACCAACCCA	59.914	218
123	KY325606	p3	(AGG)5	TTGTATATTTTGGCTGGTTGGAC	60.121	TATTTGGGTTGAAAGTTGAATGG	60.095	207
124	KY325607	p3	(TTC)7	CCTTCCCCTGATCTCTCTCTATC	59.701	AGTTGGATTCCATTCTCAACAGA	59.99	181
125	KY325608	p2	(TA)6	AAAAGTCAACTCTCATAAGGTCCG	60.057	TACACTGTTGGACTGGATACTCG	59.179	219
126	KY325609	p3	(CCG)5	CTTCATTGTTCCCTCCAATTTTT	60.543	CGGATTTATGAGAACCACTACGA	60.369	192
127	KY325610	p3	(GCA)5	GTGTGTATGGATCAAGATGGGTT	59.997	TACCCCTTTTTCCTACCATTTGT	59.995	178
128	KY325611	p3	(AAC)7	AGGACTCATCAGTACCCAAGTGA	60.045	GGCTTCGGAGACTCCAATACTAA	60.941	156
129	KY325612	p2	(TA)8	GATCTTCTGGGCATCTTCTGTTA	59.739	GACTCTCTGAACGAGGATTCGTA	59.899	222
130	KY325613	p3	(ATA)9	TTCAATTGGATGGACAACCTAAC	60.102	CACACCACATCCCAGTACCTAGT	60.216	242
131	KY325614	p2	(GA)6	TGAACGAAAGAACACTGAGATGA	59.906	CTCCGCAAAGTATCAGTCTGTCT	59.957	162
132	KY325615	p2	(AG)12	GGTGGAAAACAAAAAGAGATTGA	59.51	GTCAACATCAGTCTTCTCTCCGA	60.812	183
133	KY325616	p3	(AAT)6	AGCTCTCCACACGTTACTGATGT	60.245	TCTGTAAAGTGACAGGGTTGGAT	59.914	183
134	KY325617	p2	(AT)7	TTCAACCTCATCACAATCAACTG	60.023	TGCCTCTTTGCAAGCTGTACTAT	60.446	223
135	KY325618	p2	(TA)11	CAATTAAAGCGGAGGATACAATG	59.878	GAAAGAAGGGGAAATGAGAGAAA	60.063	264
136	KY325619	p3	(GAT)6	GAACACCAAGGAATGCAATAAAG	59.891	CCTCTGGTGTCTACAAAGGTTGA	60.565	205
137	KY325620	p2	(AT)6	TCCCCACTGTAACTGATTTCAAC	60.268	AGCCATCTCTGTTTGATGGAATA	59.979	173
138	KY325621	p3	(ATA)6	TGTGTAATCAATTAGTGCATGGG	59.772	TTGTCAAAAAGCATAGTGTGAGT	56.683	146
139	KY325622	p3	(TGG)5	GAGATTGAAGTGGAAGTTTCGTG	60.158	AATCTCATAGCATCACCACCACT	59.906	234
140	KY325623	p2	(AG)6	CCAATAACATAAAGCTGCAGACC	60.036	ATGGGGAGTTGAGGTGAAGTATT	60.122	157
141	KY325624	p2	(TC)6	CGTCGACTTCTACCTCCTGTCTA	59.95	TTGTCTTTTCCTCCTTCTTAGCC	60.236	169
142	KY325625	p3	(CTT)5	CATTGTGAGATGCAAAACCTACA	60.046	GCAAGTGATAGTGGCAAGAAGTT	59.839	169
143	KY325626	p2	(AT)11	AAGAAGACGTGTTGCGTTTAGAG	59.996	CGTCCTGGATGATTTCATATGTC	60.576	265
144	KY325627	p3	(ATA)7	GCATTATTTATTTGTCGCCTCTG	60.006	AGTAAGAAGAAAGGTGGGTGAGG	60.043	168
145	KY325628	p3	(GAG)5	AGAAAAGTGCTAGCAAAGGGAAT	59.818	AAGATCAAAGACGAAGCATGAAC	59.781	153
146	KY325629	p5	(AAGAG)4	AAACAAAAACAGACGGCAGAATA	60.05	GGCCTTACCTTTGAAAACTGATAA	59.912	260
147	KY325630	p3	(ATC)5	TATATTTCTTCCGATTCTTCGCA	60.07	ACTAGCAAGCAGAAGCAACAACT	59.787	119
148	KY325631	p3	(TAA)8	TTCCCTGTGTGTGTCTTCTACTG	59.311	AAAATGTTTGGTAGGTGTGATGC	60.163	175
149	KY325632	p3	(AAT)6	TGGGAACATAATGACACACAAAA	60.138	CCCAGAAAAGGAAAGACAAAGTT	60.025	220
150	KY325633	p4	(ATAA)5	CTTGTTCCTGCTGAGATTTAGGA	59.9	GGTCTTACTTCTTCGTTGTCCCT	60.049	200
151	KY325634	p3	(CTC)6	ACAAAGAGAGACGATCCAAATGA	60.123	ACTTACAAATTTATCAGCTGCGG	59.712	243
152	KY325635	p2	(AT)6	AATGAGGCTACTAGCAATGGTCA	60.163	CCCTTATAACATCATCTCTGGGA	59.342	204
153	KY325636	p2	(CT)7	TTGAAAATTAACATGCGAAACAA	59.542	CAAGAAAGCCAGAGATCAAAAGA	60.008	133
154	KY325637	p3	(TTC)8	TTTAGACCACGCTCGATGTATTT	60.036	CTCTGCACCCTCTGTTCTTCTTA	60.061	221
155	KY325638	p3	(GGA)5	GCAATAGAGATCGTGGAATAACG	60.003	TCCTCCTTGAACACTCTGATTTC	59.743	176
156	KY325639	p3	(AAT)6	CGTCATACCGGCTAACTAAGAAA	59.707	TGGATTAAGCCTGAGATTTTGAA	60.082	222
157	KY325640	p2	(CT)6	TCTGAATTATCAGAGTTGAGCAGC	60.048	GCCGTCAGCCTTCAATAAGTAG	60.276	121
158	KY325641	p3	(GCC)5	TCACTTACTATTCGTCTGTGGGG	60.41	TAACGATGGGTATCAACCATTTC	59.963	269
159	KY325642	p2	(AG)8	CTGTCTGGTTTTTATGACTTCGG	60.042	CAAGCTGTGCCAGATTTAGTCTT	59.961	252
160	KY325643	p2	(TC)9	GAGCTTCCTCTCCGTTGATATTC	60.573	CCTGTACGTTAGATCAGACCAGC	60.199	251
161	KY325644	p2	(TA)8	CCATAACCAAAAGGGTTAAGCTA	58.685	AGGCAAGGGTGATATTTATGGAT	59.955	155
162	KY325645	p3	(AAG)5	CGGATAGTGCTTCTGAGTCTGAT	59.921	CTCTTCTTGCTCTTCTTGGATGA	60.137	277
163	KY325646	p2	(AG)7	AGCATTTAAGCTCACAAACCAAC	59.721	GACCCTGGTGCCTAGGATTAC	59.841	148
164	KY325647	p3	(CAT)5	GACTATGTTAAATTGCTTTGCGG	60.038	ATCAAGCACATTTGGTTCAACTT	59.926	285
165	KY325648	p3	(TCA)5	ATCGTCGTCGTCATCATAATCTT	59.876	GATTCAATCCAGTGGAGAAAGTG	59.99	172
166	KY325649	p3	(ATT)5	CTGTGAGTAATAAATGGGGTTCG	59.78	gCCTCCTCTGTAGATACTGTTGG	59.313	244
167	KY325650	p3	(GAA)6	TCCCTTCCAACAACTTATCACAC	60.268	AGAAACCTTCCACTTCTTCTCGT	59.816	239
168	KY325651	p3	(TTA)5	CGCACCATCAAATAAATTAGCTT	59.569	CAATTTAACTTTGTTTCACCTGTT	56.654	150
169	KY325652	p2	(AG)12	TTTATACAGATCTCCACCCTCCA	59.843	TCAACATTCACATGAATCACCAT	60.111	225
170	KY325653	p3	(AGC)7	GTTGGTTATAGCCTTGATGGTCA	60.25	CAAACCTTACATCAATCTCCTGG	59.879	197
171	KY325654	p3	(GAA)7	CTGCGAAAGAAGAAGAGACAGAG	59.95	ACTGATCTGAACTGCTTTTGAGC	60.075	138
172	KY325655	p2	(TA)7	GTGAACGAAACATGTCACCAGTA	59.95	TCTTTTCGTCGCAAGACTTAAAC	59.946	237
173	KY325656	p2	(AT)6	GTGCGGTTCTAGAAAATGGGTTA	61.506	CACGTCAAACACTCAGATCATGT	60.088	252
174	KY325657	p3	(ATT)5	CAAGCCATCTCTATGGCTCTATG	60.25	AATAATTGGGAAAAGGGTCAAAA	59.948	217
175	KY325658	p2	(GA)9	AGATTCCCAACTTTCCAAACATT	60.102	GTACAGCCACTTGCGAGACTTAT	59.859	291
176	KY325659	p2	(TG)6	TCATACTCTTCACCCAGGACTTC	59.63	ATGACAGCCAACTGACATTCTCT	60.189	209
177	KY325660	p5	(ACCCA)4	AGAGAAAGAAATGGGAAACCTTG	59.992	ATAAACCCTACGAGGACTGGGT	60.129	227
178	KY325661	p3	(TAT)5	ACAAAGTTACCTCGTCCAAACAA	59.955	AGTGTTAGCCTGCAGTTTAGTCG	60.016	224
179	KY325662	p2	(AT)8	CAGTAGCAGCCTTGCAAGATAGT	60.109	CTCGAACCAGTAGAGCAAACAGT	59.992	209
180	KY325663	p3	(ATC)5	CCTACATGCAACACACATACCAC	60.225	TATGTTTTCAGTCATGGCAGATG	60.011	128
181	KY325664	p2	(AT)7	TCGGTGTGGCTCAATAACTTAAC	60.408	GGTCCACTATTCTCACTGTTGCT	59.696	147
182	KY325665	p3	(TGA)5	TAAATGGAGGGTCTGAATCAAAA	59.83	AGGGAATGTTCTCTTCTTTCACC	59.995	223
183	KY325666	p4	(CTTC)7	GATTCCTTCAGATCATCATCACC	59.787	GCTGAAAGCTGCTGCAATATAAG	60.527	220
184	KY325667	p3	(GAT)6	GTATCGGTGTACTGCAAACAATG	59.46	GGCTTACATCCACTCTCTGCTTA	59.926	133
185	KY325668	p2	(AT)6	GTGGTCTGAGTCGTGAAGCTAGA	60.995	GATGAACAAAAATTCAAACGAGC	60.003	216
186	KY325669	p3	(TTC)7	AAACCTCATATAGGGTCGGAAAA	60.083	ATTAGATGATTAAGGAGCAGGGG	59.847	202
187	KY325670	p3	(CTC)6	AATTCTATGGGCTACCTTTCAGC	60.007	TCATCGGTTAATTCTTCAAAAGC	59.637	216
188	KY325671	p2	(AG)8	AAATGAAAATTGGACGGAAAAGT	60.101	TCATTTCATTCACCCTCCATTAC	60.068	208
189	KY325672	p3	(ATT)5	GGTACTACTTTGGAAGGTGGCTT	59.947	GGAACCATAACAAAAACTGCAAG	59.926	231
190	KY325673	p3	(AAT)8	CAGTTTGAGAGAGAGACGGAGAG	59.809	TTATGAAAGTAATCCATTTGCCC	59.268	215
191	KY325674	p3	(ATC)6	AAAGTCGTATCGTTTCCTTTTCC	59.9	AGTTGTTCGACACTGTTGATGTG	60.126	193
192	KY325675	p3	(CCA)6	CTAAATTCAAGGTCTCGGGTCTT	60.011	GAACCAACACGATAATGATCTCC	59.723	231
193	KY325676	p3	(CCT)5	AGACTGATCGTAGTCCTTCCACA	60.181	AGCAAGGAAGCAAGGATAATAGG	60.12	179
194	KY325677	p2	(AT)7	AAATTAATGTCGGGGAAAACAAT	59.854	AAGGGCCAATCAAATCAAATTAT	59.94	232
195	KY325678	p5	(TAAAC)4	TTCACTCGCCCACTAGTTCTTAC	59.833	TTTGCTACTGAAAAGTTTGAGCC	59.946	141
196	KY325679	p3	(CTT)5	GAGAAAAGCTCGTGAGAAAAAGA	59.317	AATACTTCCGTGAGAGAGAAGCC	60.268	161
197	KY325680	p3	(AGA)7	CTGATATACACGAGGATTGTCGG	60.745	ATATCCTCTCGCAATCTCTCACC	60.952	300
198	KY325681	p2	(CT)13	CAAAAATTCACCTCTTTTTGTCG	60.024	GAGAAGGAAGCGAAACCTAAAAC	59.799	236
199	KY325682	p2	(TC)11	CTTGTTCTTCGTATCGCTTCTGT	59.961	CGGAAAATAGGAAAGAGGAAAAC	59.532	216
200	KY325683	p3	(GTG)5	TGGTTGACTTGATTTGAGTGTTG	60.06	CTACTTTCGTCAAATCTCAACCG	60.169	242
201	KY325684	p3	(GTA)6	CCCGCTGTTAAATAAGGAAAAAG	60.335	tTATGGAAAAGTTTCAGCCTTGT	59.215	221
202	KY325685	p3	(TCA)5	GCACTTAAACGAAAACGCTAAGA	59.969	AAGGATCCAAGGTCAAAGGTTAG	59.888	162
203	KY325686	p2	(AT)7	AAACTGAGCAGCACAATTACTCC	59.839	tCAACAAAATCACCTACAAAGGC	60.389	274
204	KY325687	p3	(AGA)5	AATAACCGTTCCTTGATTCCTTC	59.745	ATGAATGTTGCTCTGATAAACCG	60.377	210
205	KY325688	p2	(AG)9	GAAACACCCCTTGTGTATCGTAG	59.812	TCAAGAAAAATCAAACAATGCAA	59.632	280
206	KY325689	p3	(CAG)6	ATTTCAAGTCGAATGAGAACGAA	60.122	AACCCGATTTATAGACTGCGAAT	60.227	214
207	KY325690	p3	(GCA)5	ACTGCTACACGAGCTACTGGTTC	60.02	AACTGAAGCTGGTCTTTTTCCTT	59.824	217
208	KY325691	p2	(TC)7	TCGGACAAATGACAAACTCTTTT	60.028	GAGCTCAAGTCTCCTGTTCCATA	59.899	238
209	KY325692	p3	(CTT)5	CATGCAGATTGAAGGTCATTACA	60.011	TTCTCTTCCTTTTAAGCTTGGCT	60.033	106
210	KY325693	p2	(AG)6	ACGATGATAACTCGGAACTTTGA	60.014	TAGGGTTTAGGGTAGTCCCGATA	60.095	161
211	KY325694	p3	(TTG)6	ATTAATCCTGAACGCCTAGTGCT	60.504	CTTTGAGAGGAATCTGATGTTGG	60.116	225
212	KY325695	p3	(GTG)5	GGAATCCTATGATATCGGCTTTT	59.707	CACCAGACGAAAGCTCACCTAC	61.225	189
213	KY325696	p3	(GAG)9	TTGTTATTCGGCTTTCATTGATT	59.864	AAGTACAGCGTACACTAGCACGG	60.77	280
214	KY325697	p2	(AG)6	TTCCTCCTCTTCTTCCTCTGAAC	60.355	ACTACCACTATTGCTCTCTCCCC	60.035	123
215	KY325698	p2	(CT)8	TTAAAAAGAAAAACAAACCAACCC	59.703	TGAGTTTTAAATTAACCCCGTGA	59.77	137
216	KY325699	p3	(GAA)5	CAGCCCTAACATCAGAGTCGTAG	60.321	AACTGTTGACTTCAACCAATCGT	59.957	274
217	KY325700	p2	(AC)7	GTCCTAACTCTGAAACTGGAGCA	59.936	CCTCTAAGCAATAAACATGTGCC	60.036	195
218	KY325701	p2	(TG)6	CACCACTTCCAATCAATCAATTT	60.102	CATCCCCCAAACATATAAAAACA	59.838	108
219	KY325702	p3	(TTC)5	TCCTCTGCTTTTCCTCTTCTTCT	60.135	AGAATCGGAAACCTAGAGAATGG	59.978	176
220	KY325703	p3	(AAG)5	CTGTATGGGCCTTGATGACTAAC	59.906	GCATTTCGTTTTAGAGATTGTGG	60.017	223
221	KY325704	p3	(AAT)7	GCACTTTATTGACTAATGGGTGC	59.917	GCGCAACACAAAATATTAAAAGG	59.922	237
222	KY325705	p3	(ATA)9	AAGAAAGGAAGAATGGGAGACAC	59.995	AAGGAGAAGAGAGTGTAGGGCAT	59.801	236
223	KY325706	p3	(AGA)5	ATTGAAACAACCAATCCATCATC	59.944	GTATTAAGTGGGCGTTGACTGAG	60.069	187
224	KY325707	p2	(AT)6	GATCCATCTCTCCTTCTTCCATT	59.925	AATGAGGTTCTCTCTAAATCCGC	60.108	178
225	KY325708	p2	(CT)6	TACTTTCTAACATAAACCGCCCA	59.911	AATTTCTTTCCTCCTACGACAGG	60.011	282
226	KY325709	p3	(AAT)5	ATTAACAATTAAATCCTGGCCGT	59.991	TGGAAATAAAACCCAACTTCAAA	59.75	275
227	KY325710	p3	(CGG)5	ACTTCGCCTAACACAAAATTTCA	60.05	GACCGTCCGTTTTGTTTTACTTA	59.482	217
228	KY325711	p2	(AG)9	GAGATGGTTAAGGAACAATGCAG	60.014	GATCAGACTGACCTTGCCTTTTA	59.776	162
229	KY325712	p3	(CTT)8	GACACCTACTTCTTGGCTTTTGA	59.812	ATGTCCTGTGGCATATCAAGACT	59.906	211
230	KY325713	p2	(CT)7	AAGTAAAAACCATTTCATCCCGT	60.001	ATCAGCAGCCAATATAAAAACGA	60.006	214
231	KY325714	p2	(TG)6	AAATGACCGATGGATGATTTATG	59.929	AGGAGCATTGCAACTCAAGATAG	59.926	207
232	KY325715	p3	(CGC)5	CTCGTAGTAGGTCACGTGGTGAT	60.482	CTCCTCCTCTGGATCTGAATCTC	60.709	137
233	KY325716	p3	(GAA)5	AGAGCAAGTTGACCAAGACTGAG	60.103	CTAAGCAATTGTATGATGCTCCC	60.003	243
234	KY325717	p4	(TTTC)6	CCACAGTGGGATAGAAAGAAGAA	59.64	TGTACAGAAAACCTCCCAACTGT	59.95	220
235	KY325718	p3	(CTC)6	GATGATGGGACATTGTATGCAG	60.221	CTTCAGCAACCTACTTGATGGAT	59.666	241
236	KY325719	p2	(AC)6	AATCAAATAATCGCTCTATCGCA	60.095	TGTGGGTTTTTGAAAGATTATCG	60.219	217
237	KY325720	p2	(TC)6	CTCTGCGACAGACAGCTTAGAAT	60.219	CTTCGTTGAATGTGGTTTCTTTC	60.028	169
238	KY325721	p3	(AAT)5	CCTGAGATCAGCCAGTACAAGAT	59.787	CCGATCGAGTACGCTACACTTAT	59.721	156
239	KY325722	p2	(AT)7	GTGAGTCTTGCTTTTTCCTTCAA	59.92	TTCAATACGTCTTGTTTGAAGAAGTT	59.67	204
240	KY325723	p3	(CAG)5	CTAGCTAGCTTACGTGGCATTGT	60.005	TGTGACTTGGTGAAGACTGAAGA	59.938	148
241	KY325724	p2	(AT)7	ACACTAGCCGAGAGATTAGACGA	59.578	ATGCCCGTTTTGATTTATATGTG	59.986	171
242	KY325725	p2	(AG)12	TCTTCGCTGTCTTCCTCATACTC	60.033	TCTTCATCTTCTTGCACTCAACA	60.045	148
243	KY325726	p2	(TC)6	ACATGAATGCTTCACTTTGTCCT	60.054	TGTGAACTTGAATGACCTCTCCT	60.16	238
244	KY325727	p2	(CT)7	TGAATAATGTGGGGACCAAGTAG	60.116	TGTTGGTTGAAGAACTTCATGTG	60.06	242
245	KY325728	p2	(TA)14	TCCAGCTCTTAATGTTATGTCCC	59.515	CTAGTGAAGTGGTTCGCTGATTT	59.833	242
246	KY325729	p3	(ATC)5	ACTGTAAAAGCAAAGCAAACTGG	59.875	CCCTGTGACACTCCTAACTCTTG	60.209	191
247	KY325730	p2	(TC)6	TCCACCTCTTCTGCTACATTCAT	60.144	ACCAGTGAAAGCAATCCAATCTA	60.014	124
248	KY325731	p3	(GTG)6	TGTTGTCCTAGCTCTCGAAACTG	60.955	ACCAGTTTTGGAAATCTCCTCTC	59.995	206
249	KY325732	p4	(GTTT)5	TGGAAACGTATTCTCCTATGGTC	59.385	ATTTGCTTTCTTGTGACTTGCAT	60.183	144
250	KY325733	p2	(TA)8	TCTTTTTCCTCCTCAAATTCTCC	60.063	TGTAATTTGGCCAACTAAGGCTA	60.032	239
251	KY325734	p3	(GTT)5	AAAAATAAAGGGTGAGGCAAGAC	59.9	AAAGCTTGTGATGGTGATGTTCT	60.054	161
252	KY325735	p3	(GGA)5	TTTCCTTTTCTGTACGGATTCCT	60.339	GATCTGAGCCGTACTCAGTTGAT	59.793	191
253	KY325736	p3	(TTG)5	AAGAGAAGAAATGTTGGAGAGGG	60.115	AACTTCCTCTGCTTCACTTCACA	60.462	208
254	KY325737	p3	(TCT)8	TTCTTGGTCTACGGATTCGATTA	59.977	GCCAAGCTTAAGATGAACAAGAA	59.912	149
255	KY325738	p3	(TTA)5	TGAACAAATTTACCAAAAATGCAA	60.575	TCTCGCCTATCTTCCACTCATAA	60.23	175
256	KY325739	p4	(TAGC)5	CAACCTTTCAATCAGCTTGACTC	60.289	AGGATGACTGTTGTAAACCGTGT	59.846	196
257	KY325740	p3	(TCC)6	TCCTCGGTCAGACTCTCACTATC	59.893	GACGAGTAAGTCCCATGTACCC	59.757	157
258	KY325741	p3	(CAG)5	CGTTTGAAGATCTGAAGCAAGTT	59.941	TGCTGATGATCTTCTTTACCGTT	60.143	174
259	KY325742	p2	(AT)6	CTTTTTGCATTTCAAACACACTG	59.714	GCAAACAACCACTTTCTTCATTC	60.035	179
260	KY325743	p3	(AAG)5	CCTCTTCCCTCATCTTCTTCTTC	59.846	catttctgacaagaagaacccac	60.026	243
261	KY325744	p3	(CAT)5	GAAATTTGAATGACTGGAAATGC	59.842	GATTACTATTATGCGTTGCTGGC	60.031	237
262	KY325745	p2	(AT)9	TGTTTTAATTCGTTCGACTTTCG	60.493	ATCTTCAAATACAACCATGACGG	60.122	143
263	KY325746	p4	(CTAC)6	CTACACGGTTTGAGAAGACAACC	60.082	CAAAGTAATCACGTGGAGAGATG	58.778	168
264	KY325747	p2	(AT)7	ACCCTAAAGAGAAAATCGTGGAG	60.011	ATATGCACCTCCTACTTTGCTCA	60.163	185
265	KY325748	p3	(GAA)8	CAGTCGTGTACCTAACGTTTGAA	59.251	AATCGATTCGGAAAATAGACGTT	60.208	262
266	KY325749	p2	(TA)8	TTAGAAAGAAAACAGAGGGGAGG	60.108	ATTTGAAAAAGTTGATGGTCATT	56.768	240
267	KY325750	p3	(TTC)6	GGTTGCGTTTTAACTTACCAGTG	59.979	GCTAGCAGACTGCATCAGAAGTT	60.227	267
268	KY325751	p3	(GGA)5	TGTTTGAGAACTCTTTGGGAGAG	59.908	TATCTGTAAAGGACCCAAACCCT	60.115	212
269	KY325752	p3	(AAC)5	CTTCACCAGCTTCCTCACTAAAG	59.59	TGAAAAAGATCCTCAACAACACC	60.379	210
270	KY325753	p3	(AAT)7	ACATCACCGGCCAATAATGATA	61.292	GCGTGCGTTTAGAATAGTGATCT	59.832	125
271	KY325754	p3	(CTT)5	AACACCAAACAAAGGACAAGAAA	59.935	TATAAAAATTTCGAACCAACCGA	59.746	224
272	KY325755	p5	(TTCCG)4	ATTTCTTCCCATGTCCTTTCTTC	59.839	GATGGTGTGTCTTGTGGGATTAT	59.997	150
273	KY325756	p3	(TGA)5	ACAGCTAGCTTGTTATTTGGTGG	59.736	TAGCTATACTTCGTGCTTCCTCG	60.069	192
274	KY325757	p2	(TA)7	CCGAAAGCAAAAGTGAGAAGACT	61.246	GATTGAAAGGTCTAACCGAATCC	60.193	130
275	KY325758	p2	(GT)7	ACCTCTTGATCGAAGGAAAACTT	59.664	GTGCTTAATTTGATTGCTTCACA	59.311	116
276	KY325759	p2	(TA)7	CACGTTCCATCAAAATAACCATT	59.997	CGCTTGCTTTTTGTCTCTACCTA	60.082	212
277	KY325760	p3	(TGA)6	ATCATCGATCTCCAAGTCCTGTA	59.976	GGCAGTAGTCATTTGCTTGTTCT	59.839	293
278	KY325761	p3	(TTC)7	AGAGGATGGAAAAGATGAGGAAG	60.082	TCACACTACTCATTCCCTTCTCC	59.63	150
279	KY325762	p3	(AAC)5	TCAGTTTGAACCACTCATCAAAA	59.64	TGGTGAGGATGATTGAAGAGATT	59.954	279
280	KY325763	p4	(GTTG)5	AAGATGGTGATGGAGATGTCGT	60.776	TATAACGACCAATTGGGAAACAC	59.997	265
281	KY325764	p2	(TA)6	GCATAGTTGAAGCGTCTTTTTGT	59.847	AGGTTGAAATTGATTGCGTCTAA	60.017	199
282	KY325765	p2	(GA)7	CTCTAACTGACGTCCGTCCATAC	60.068	GCTGCTGAGAAAGTGTAGCAAAT	60.095	188
283	KY325766	p3	(TGT)5	TCTCCAATATCGGATGAATTTTG	60.155	TGTAACCGAAAAGGAAACAAGAA	60.024	194
284	KY325767	p4	(TCCT)5	GTGATGTGTGCTAGCAATGATGT	60.081	ACACATCTCCTCAGGTGAAAGAA	60.16	163
285	KY325768	p2	(AT)9	CAAATCTCAAATTGAAAACGAGG	59.991	GCTAGAAATTGTTGGGACTTCCT	60.018	163
286	KY325769	p3	(ACA)5	CTTACGAAGCTGCTCTTGCATAC	60.57	TTAGCAAGTTTCGATTCACCTTC	59.786	193
287	KY325770	p3	(GGA)7	ACTACACAAGTGAATGTGGAGCA	59.717	TTATCTTTCCCTTTCCCACTCTC	59.958	179
288	KY325771	p3	(ATT)7	CACGTACGTAAATAACAGCATCG	59.625	TGAATTGATCACTAAAACCACTACG	59.502	190
289	KY325772	p3	(TTA)5	TTCCTTTGCCTTGTGTGTTTATT	59.926	ACAAACTTGAAACTTTGGGTTGA	59.935	196
290	KY325773	p3	(TTC)9	TAACCCTCACCAAAGGGTAATTT	59.995	TATCCATGAACAAACTGAAAGCC	60.358	283
291	KY325774	p2	(TA)7	GCGACAATGATGACGTTAGATTT	60.385	TATGCTAATTAACCCATTTCACG	58.165	225
292	KY325775	p2	(CT)6	TGAGACATAAGCCCATCTTGAAT	59.979	CTGAGATCGCAAGCTTTATTGAT	59.897	257
293	KY325776	p2	(TC)8	CCATTTCTTTTTCTTCGGTCTCT	60.115	GTGGAGGGGTTTAAAGAGAGAAA	59.992	194
294	KY325777	p3	(AAT)6	CCATCGAATAAACCCATTTGTTA	59.961	GTTGTGTAGTTGTGGTGTGATGG	60.244	198
295	KY325778	p2	(TG)7	CTAAATGCGCAGAGATTCAAAAC	60.264	CATCACAATTGTTCTGCCTGTTA	60.046	252
296	KY325779	p2	(CT)10	AAGTAAAAACCATTTCATCCCGT	60.001	AACCAGATGAACCGAAATCAGTA	59.885	239
297	KY325780	p2	(AT)6	GCAGCTAATAAAAGTGGCGTCTA	59.956	GCGAATCCGCTACATACATTTTA	60.349	137
298	KY325781	p3	(ATA)5	CACTTCGATTTGACATTCGTGTA	60.046	ACGAGGTATTTTATTGGGCTTGT	60.139	249
299	KY325782	p5	(TTGAC)4	ATCGATCGAGTAATTGGTTTCAA	59.857	CGTGAATGGACTAAGGAGAGAGA	59.893	170
300	KY325783	p3	(TGA)5	CCAGAGACAATACGACGATCATT	60.387	AACCGTTGTAATTGAACTTCCCT	60.153	199
301	KY325784	p3	(AGC)6	TGCAGGTAAGTGAACTCTGTGAA	59.966	ATACGACTAAATGCAACCTCGAA	60.036	242
302	KY325785	p2	(TC)7	TAATGGAATTACAGGCCAGATTG	60.207	TCTGCATCTACTCTTTTGAAGGG	59.9	245
303	KY325786	p3	(AGA)7	CTTCAAAGTAGTCAGCCAGCAAT	59.961	TTGAGATTGATCCTCTCAGCAAT	60.222	240
304	KY325787	p2	(TA)8	ATCAACAAACTTGGGCATATTGT	59.664	AACCAGAATGACGAAGAAGTTCA	60.158	251
305	KY325788	p3	(GAA)5	GTACTTGTACGGGATCTTGGGTA	59.317	CATACCCACAACAAGACCATCAC	61.447	259
306	KY325789	p3	(AAC)5	TACGGCTCCTAGGAAGAAAGTCT	59.928	ATCAGATTAGTGCGTAAAACCCA	59.912	216
307	KY325790	p3	(GGA)5	AACTGCTGTGCCTCAATATTCTC	59.803	TGTAGGGAATAAGGTTACCAGCC	60.579	258
308	KY325791	p3	(CTT)5	TTTGGAGTCAGTTGTGAGCAGTA	59.966	ATTGAACCAGTAGGACTGAGCC	59.643	150
309	KY325792	p2	(TA)12	AAAACAAAAGCCTATGATGAGCA	60.141	TAGACGGTTGGTTTGATGGTAAG	60.275	143
310	KY325793	p3	(AAT)5	TGCCATTTTGTGTATGTGTTTGT	60.2	TTCACGATCGTCTTTAAGGAATG	60.476	296
311	KY325794	p2	(AT)8	ATTTCCTCCTTATCTGGCTCAAC	59.984	CAGATTCGATCAGAGTTGGAAAC	60.123	195
312	KY325795	p2	(TA)7	AACAGCCTTTCACGACTTTGTAA	60.208	GACCGACAACTTCAACCAATATC	59.76	200
313	KY325796	p2	(AG)6	CGTGAAATACCTGATACGGAGAG	60.028	AAGAGATTGAGCAGTCCAAGATG	59.899	282
314	KY325797	p3	(AAT)5	TGTGAGTTGGTAACCTGAGAATTT	59.11	GAAGCATTGAGAACGTCCATTAC	60.021	241
315	KY325798	p3	(CGG)5	TCATGTATATAAACGGCTCTGCC	60.357	GCGGAGAAGAAGCTCAGAGA	59.973	205
316	KY325799	p3	(TCT)7	GTATGATAAAGGAATTACGCCGA	59.412	ACCCACTGCACATATAGCAAACT	59.968	250
317	KY325800	p3	(GGT)5	GTGGGAATCAGCAAAGTCATTAG	60.014	TATCTCCTCCCCCACTATTGTTT	60.082	156
318	KY325801	p4	(TTTC)5	TCCTTGGTCTCCATCACTTTCTA	60.116	AACCGTCACACAATCTCCATAAC	60.165	185
319	KY325802	p2	(AC)6	CAGCGATATAATTGTCCCAAATC	59.726	AATGCTCTTGGTACTGGTACTGG	59.595	186
320	KY325803	p3	(GTG)6	TCACTGTGAGTTTGTCCATTCAC	60.066	AAGAGCCTCTAAATCAACCAACC	60.018	241
321	KY325804	p3	(TGC)6	TTGAACGTAGAAGGTTCTCCAAA	60.149	CTTTGATTTTCCAGAGTTGGATG	59.987	234
322	KY325805	p3	(TTC)6	TCCAGTCATTTTCTTCTTCTTCG	59.879	TCAATCCCCTCCTTCTCTATTTC	59.925	245
323	KY325806	p3	(TCA)5	CCTTTCCCTTGCTGATAAAAAGT	60.014	CCCAGGAGTACGATAAGATGATG	59.864	212
324	KY325807	p3	(TTG)5	CCTGAGATAGTTGGCTTTGATTG	60.136	ATGTTGCAAGAAGGAAGGACATA	60.014	243
325	KY325808	p5	(TTTTA)4	ATTTCATTTGGTGGTGATTTGAA	60.445	CTATGCATCTTGCTTGTTGATGA	60.278	201
326	KY325809	p2	(AT)9	TTTGTTTCTTTGAAGAGGGATCA	60.095	TTGTTGTATTTGATGATTTGTTGC	58.962	184
327	KY325810	p2	(AG)9	GAAGAAGCTAAAGAGAGGGTTGG	59.908	TCCATTTAATTTCAGCCTTTTGA	59.961	200
328	KY325811	p3	(AAC)5	AACAAATAATAGGCTAGACCCGC	59.911	TATTTCCCTAACCTTCGTTTGGT	60.114	147
329	KY325812	p3	(CAA)6	CCATTCATCCTTCTTCTGTCATC	59.954	TGACTGAGACCATTGGAGGTAGT	60.045	140
330	KY325813	p3	(TTC)5	CTGTAATTCCTCCGTTGTTCATC	59.885	GAATACCAAAAGTTCCAAAAGGC	60.22	206
331	KY325814	p3	(TCC)6	AAGCAAACAGAAAACAAACCAAA	60.063	TCATTTCTTTCTTCAGTGGGTGT	60.026	177
332	KY325815	p3	(ACT)5	ATTGATCAGAGGACAAACTCTGC	59.771	CAACATATCATGGGGGATATCAA	60.63	258
333	KY325816	p2	(TA)8	CCGTAATATAGGTGAACGCTTTG	59.931	GAAGTTAAAGATAAGGGAGGCGA	60.101	174
334	KY325817	p3	(ACC)6	CCTCCTCTCACTCTGCCTAACTT	60.426	TGCTCGATCTTACCGATCTCTAC	59.891	183
335	KY325818	p3	(CAA)5	ACCTTGTCATTCTCATCTTTCCA	59.99	AGCAAATGCAGTTAGGGACTACA	60.195	226
336	KY325819	p2	(GA)6	TCCCACCATTTAATTAATTTCCA	59.469	GAATGGGCAAGTGATAGACTTTG	60.014	247
337	KY325820	p3	(ATA)6	AAAAATCGACAGACAACAAGCAT	60.055	CCGTCCAAAATTGTCTAATGAAA	60.219	188
338	KY325821	p3	(AGT)6	GTATGCAAGATCTCCGATGCTAC	60.136	CTTGATCGACTTTCCTTTCTTCA	59.879	155
339	KY325822	p3	(ATA)7	TGCAAAAGTGAGCCAAATATACA	59.674	TCTCATTTAGAGCCATTTGTCAAT	59.188	152
340	KY325823	p2	(GT)6	TCCTATTGCCAAACATAGCCTAA	60	TCCCTTATGATCCTCTCAAACAA	59.952	168
341	KY325824	p3	(GAA)5	AGAAATACAAAAATGGAGGACGC	60.688	GCCGAATATTTTGAGGAAAGTCT	59.988	147
342	KY325825	p3	(GAG)5	TAGGGTTTACAGAAGGGAGGAAA	60.332	GGGTAAGAAAAAGGAAACAGGAA	59.875	168
343	KY325826	p3	(TTG)5	AAGTCTCTACCTTTCCAACCCAG	60.043	AAGAACAAGTAGCAAAATGGGCT	60.514	216
344	KY325827	p3	(AAT)5	CCAAAAATGCACTTTCTCAAATC	59.997	AGAATGGTCAAATGAAGACCAAA	59.864	213
345	KY325828	p3	(ATG)5	TGAATGCAGAAACAGTAGAAGCA	60.068	ACGACACGAAGAACTCCAGATTA	60.178	246
346	KY325829	p3	(AGC)9	AAATCACCGCTAGTTGTTCAAAA	60.05	TGTCTGTCTGTCTATCGGCTGTA	59.95	227
347	KY325830	p3	(GTG)6	AGGCCTTGTACACATCCTATGAA	59.906	TGCAGAAAGGTAATGTTGATGTG	60.046	245
348	KY325831	p3	(GCT)5	CTATGTTCTCTGCAGACGTTGTG	59.988	CATCGTCTTCCTCTTCTTCTTCA	60.005	138
349	KY325832	p3	(ATA)5	TGAGTTAGTGCTCAAACCAGAAA	59.074	GTTTCAGAGGACATGGAAACAAC	59.899	177
350	KY325833	p3	(TTC)7	AATGGAGCTGGATTATTAGGACC	59.73	GTGGTGAAAATGGCTTAGAGATG	60.014	212
351	KY325834	p3	(AGA)9	TTCTCAAGATGGGAGATTTGTGT	59.99	GGGAGAGTGATGTCACATTCAAA	61.291	205
352	KY325835	p2	(TC)6	CCCTACAGGACACAAACATCAAT	60.158	GTTTCTGCGTTCTTCCTTCTTCT	60.404	183
353	KY325836	p3	(GAA)5	ACTTGAAGGATCCTCATTTGGTT	60.229	CGATGAGAAATCTCGTGTAGCTT	59.926	220
354	KY325837	p2	(AT)6	AAAGCAAAGGTTGAAGTTTGTTG	59.731	AGGGAATGTTCTCTTCTTTCCAC	59.995	265
355	KY325838	p2	(TA)8	GTGGGAACTGGTAAGCTAATTCA	59.552	TATTATGGTTTTGAGCCAATGCT	59.884	226
356	KY325839	p2	(TA)7	TTTTCTGATCGAGTTACACCTCC	59.645	ATGACAATTTGCTTAGGGAAACA	59.891	164
357	KY325840	p5	(TTTTG)4	AACCCACTTTCCTCTTAATCAGC	60.018	GAGAAGAAGCAGAAGGTGATGG	60.382	190
358	KY325841	p3	(GAA)5	GCAACAGAAACAGCGAAGATTAG	60.427	CAGTTCGTCCATAGATCGCTTT	60.632	156
359	KY325842	p3	(CTT)6	GTTAACCAAACGGACATTAACCA	60.03	TAAACTCGAATTGGGAAGCATAA	59.98	238
360	KY325843	p3	(AAG)5	GAACCTGCTACCTACGCTACTGA	59.982	GGGGATAGGCAAAAGCTATTTTA	59.861	289
361	KY325844	p3	(TTC)6	CAACAGAGGAAAAACAACAAAGG	60.055	AAGGGACAAAAGGAAGTCGTAAG	60.044	231
362	KY325845	p2	(TC)9	AGTTGCAGTGTACCGATTTGATT	59.947	CTGTTTTAGGGTTTGCAGAGAAA	59.815	209
363	KY325846	p2	(TC)6	GGGGTGCAGTGAATGTTTAATAG	59.786	ATATTTTTGTTTCTGCTTTCGGC	60.786	166
364	KY325847	p3	(AGA)6	GGAACTGGAGGAAGACGAAGTAT	60.015	TTGAGAGGAAGAGAAAGCTCTGA	59.893	263
365	KY325848	p2	(AT)7	TACATTTTATGGTTGAGGGTTGG	59.991	AAACTAAGATGGCAGGTTGATGA	60.014	205
366	KY325849	p2	(GA)6	AAGTAAAACGACCACGAGCATTA	60.069	CGCGTCTCATTCATTCAAACTA	60.264	258
367	KY325850	p3	(GCT)5	AATCTGGGAAACGTCCAAGTTAT	60.121	CAATGACTCATACCAACGTAGCA	60.068	173
368	KY325851	p3	(CTT)6	CTTCAAGGATGCTTATGACAAGG	60.136	TAGCAGCAATTTCTACCTATGGC	59.8	213
369	KY325852	p3	(ATT)5	CTGAGCAAGCAATATAGCCAAAA	60.723	AACTGTAGGGGACTTTCACCAAT	60.155	125
370	KY325853	p2	(AT)6	GATTCCACCTTCACTTGCATTAG	60.014	TACGTTTGCAACCTACAGAGACA	59.858	269
371	KY325854	p3	(ATC)5	GGGAGTAGGACAACGGTAGAACT	59.943	CGCTTCCTATTGTCACTCTCTGT	59.957	126
372	KY325855	p3	(CAT)7	CCTCACTGATTTAGTGCTGGTCT	59.824	TAACCCAGGTTGTCTGTGTAAGG	60.314	232
373	KY325856	p2	(AT)6	CAACATCCAACACAACCTGTAAA	59.815	ACCAGAGTCATATTGAAGGCAAA	60.014	188
374	KY325857	p2	(AT)6	GGAAGGAAACAAGCAACAAAATA	59.549	TCTTTATGAAGGTGTACGCAGGT	60.069	112
375	KY325858	p3	(GCA)5	ATGGGAAAACAACAACAACAAAG	60.169	ACCTTCTTCAACTTCTTCCTTGC	60.28	257
376	KY325859	p3	(AGG)9	AATCCAAAAACCGAAGAAGTCTC	59.998	GAAGTGGGTGGAGTCTTACAGTG	60.081	175
377	KY325860	p3	(AAT)6	AGTCTCATAGGGCCATAAAGTCA	59.168	TTTATTCGTTAAATTGGACAGCG	60.353	207
378	KY325861	p3	(ACA)6	GATCGTCACCGTCCACTTCTAC	60.942	GAAGATGTGTCGGAGATAGGAAG	59.25	247
379	KY325862	p3	(CTC)5	GTCTCATCTCTTCACTCCACACC	60.17	GTCACCTTTTGATCCAGATACCA	60.235	173
380	KY325863	p3	(TCA)5	GATGAGAGGCAAAGAATGAGCTA	60	ATGAATCACCAGAGTATCGTTCG	60.387	221
381	KY325864	p3	(ATC)6	TAAGCTTTACATTGGTGGGAAAA	59.892	CGAGCTACGGAGAATAAAGTCAA	59.926	136
382	KY325865	p2	(GT)6	TGTCTGTTTGAAAAACCAAATCA	59.522	GTTCGCCTGTAAATTAAATGAGC	59.228	137
383	KY325866	p3	(GAA)6	ATCAAAATTGTCAGGGTTTCCTT	60.102	CTGACACCTTCTAGTTTGGCAAC	60.212	260
384	KY325867	p5	(CTGTT)5	TCCAGGTAGAGGAGAAGAAGCTC	60.503	CTGTGTTTGCATACCACATGAAT	59.805	192
385	KY325868	p3	(AAG)6	TAAGCCATACATGCTTTCAGGTT	60.036	GGGTGGAATTGTTAGTATTGCAG	59.786	226
386	KY325869	p3	(CTG)6	CAGATGTTGATGTTGTCACCACT	59.945	CTAGGAGATGCACCAGTCTGTCT	59.952	183
387	KY325870	p3	(CAG)7	CTAACCGAAAAAGAAACCTGGAT	59.894	GATGCTTTTTAACTCTCTTGGCA	59.912	189
388	KY325871	p3	(TTC)6	CATTTTAATCCCCTCCTCATCAT	60.381	ATTAGACGATTCCGGTTGGTTT	60.919	131
389	KY325872	p2	(TC)10	GTCATTTAGATCCGTCCACAAAA	60.23	GGGAATAAAGGTGTTTCTTTGCT	59.9	233
390	KY325873	p3	(AAT)6	CTTCAGCCTGCATTTTTGTAAAC	60.173	TTCCTATGCAAGAAAGGAATGTC	59.622	252
391	KY325874	p3	(GAA)7	TTGAAACAGCAAAAGATTAGGGA	60.115	GTTGCGTCATCTTAACAAACTCC	60.055	121
392	KY325875	p4	(AGGT)6	GCTATTAGCTATGTCCGAAACGA	59.8	CAGCCCTAATTGGAACTCTTTTT	60.014	200
393	KY325876	p3	(AGA)6	AACTGTTGAAAGAGTCGTGGTGT	60.124	CCGTTACTTCAGACGCTTATGTT	59.736	181
394	KY325877	p3	(GGA)6	CGATCGGGATGTTAATATTGTTG	60.434	CCACTACTACCCTCCTCCATCAC	61.134	185
395	KY325878	p2	(AG)9	ATTTGGTGAGGATTTGGTCTTCT	60.229	TTTCTCTTTCGTCTCCCTTCTTT	59.888	182
396	KY325879	p2	(TA)6	CTGAAATGACGGACCAACTTAAC	59.92	TGTTAACCGGTAATAAAAATTTAAAAG	57.627	163
397	KY325880	p3	(AGA)8	AAAGCCAAAAGCTGCTCTATGTA	59.61	CGGAAGCTTAGAGAAAGGAAAAG	60.027	209
398	KY325881	p3	(CTT)9	TTGTCTTCTTCTACTTCGGATGC	59.906	TCATAGAAAGAAACCAAATCGGA	59.957	135
399	KY325882	p3	(AAC)5	CTCAGAGCGCAAAGAGATAAAGA	60.282	AAAGAAATGAAACCCAGGTAAGC	59.9	201
400	KY325883	p2	(AT)8	TTATTGGAGTGTCGGTTTCCTTA	59.886	GCCGAAACAACAAAACACTAAAC	59.965	176
401	KY325884	p2	(TA)10	GTTGGTTGCGTGTAAAGAAAATC	59.932	TTCCCAAGACATTTCACTTGTTT	59.9	162
402	KY325885	p2	(AT)10	CTTACATATCCAAGTGGGACAGC	59.906	GGCAGACACGTCAAGACTACTTT	59.867	171
403	KY325886	p2	(AT)6	TGATTCTGAAATTGAAAAAGGGA	59.937	GTCAAACTCGATACACTATCGCC	60.041	185
404	KY325887	p2	(CT)6	CATTGGAAAACACATCTGACGTA	59.912	GAGAAAAGAGGAAGAGACGGAAA	60.347	122
405	KY325888	p3	(CAA)5	GTCTTCTCCCTTTTCTGGTAACG	60.501	AGGATATGGCTATGAGAACGGAT	60.2	213
406	KY325889	p4	(ATAG)5	AAGATTGGGTACATACACAGGGA	59.645	CAAAGAGCAAAGTGCAAAAGAAT	59.946	252
407	KY325890	p3	(AGA)5	GTACACTGTATTTATGCTGGGGA	58.089	CCGAAAACCATACATGTTAAAGG	59.667	144
408	KY325891	p3	(ATG)5	ATTCCAATGCTTGGTAATGATGA	60.561	TATGATCCCTGAAATGAAGCCTA	59.943	199
409	KY325892	p2	(AG)12	TATCTCACGCTCTCTTTCGATCT	59.65	AGCTTACCCTAGTCAGCTGGTTT	59.864	228
410	KY325893	p2	(AT)11	ACAACTTTACACGAACTGGGCTA	60.102	CCATTGAAAAGCAGAGGATAATG	59.977	250
411	KY325894	p4	(CACT)5	AAAACCCATCAAACACATCAAAC	60.014	TTGTGGGTAATGAGCACATTTTA	59.415	195
412	KY325895	p3	(TCT)5	GTCTTTCTCAATTGGATCACACC	59.862	GAACCGTGTTGGACATCTAAATC	59.76	151
413	KY325896	p6	(TTCTTA)4	GAAGGCTTAAGCTCTCTCGAAAC	60.16	AAGCCTGCTCAGGTTAAGAGATT	59.934	203
414	KY325897	p2	(TA)14	TTTGACTCTTACCCACCTCAAAA	60.022	ACCTACTCCATGCTATAGGAGCC	60.024	147
415	KY325898	p3	(TTC)8	ACTTAAACCCCGAAATAGAGCTG	60.033	GGAAGTGGACAATTGAGGGA	59.903	193
416	KY325899	p2	(AG)6	CTGTCTTGGTAATCAACCGTAGC	60.069	TTCAATCCAATCCATTTTGAATC	60.015	127
417	KY325900	p2	(GA)12	ACCTGAAGAAAGGGAACAAAGAG	60.148	CAGTACCTTCATTCTTACCCGTG	59.935	179
418	KY325901	p2	(AT)8	GGATTGCATAATGTCGTTCCTTA	60.214	AAGCTTATCTTCCACATTGACCA	60.014	223
419	KY325902	p3	(TAA)5	TCATCACAAATATTTTCTTTCCGA	59.851	ACATTCATTCATTCAATCCCATC	59.908	144
420	KY325903	p3	(CAC)7	ACTCACATAGCAGAGGAGACGAC	59.959	TGTTTTTGTTCTTGGGTTTCTGT	59.935	163
421	KY325904	p3	(TTC)7	GTGGACAGCTAAATCAAGCAACT	59.839	GAAGAAGAGAAGGTTGAGTGCAA	60.047	198
422	KY325905	p3	(TAA)5	AATAACGTAGCCTACTTCACCCC	59.818	CAGCTCTACTTTTGACGAACACC	60.341	179
423	KY325906	p2	(CT)8	CATAGCCATTCAAGTTGTCTCAA	59.28	AGCCACGTCTTCTTTTCTTTTCT	59.947	146
424	KY325907	p3	(AGA)5	GTTCTGCCGAACTCAAATTACAC	60.055	ATCGTGGTAGTTTTCATTTGGTG	60.156	163
425	KY325908	p2	(AT)10	TTGTGTTTTCCGTGCTCTTAAAT	60.05	CGATTTATTGGACCGAATGATAA	60.05	129
426	KY325909	p2	(AG)13	CGTAGATGCTGCAGGTCTCTTAT	59.947	AACCTCGAAGGAGGTTAAAGTTG	60.044	206
427	KY325910	p5	(TCTTC)4	CAGACAGAGGAGAAAGAGAGACG	59.809	TTGTGACGAGCTGAAACAGAATA	59.934	253
428	KY325911	p3	(CAT)5	TTTCGTTGTCATCACATACTTGC	60.053	CGGTTAGTTATCCTTTGCTTGTG	60.063	134
429	KY325912	p3	(TTC)5	TCCAGTAGATCATGTGGTTGTTG	59.906	AGCAAATTGCAGGTTCTTGTATG	60.533	139
430	KY325913	p2	(AT)10	CCCTGAATATTAAACTCTAACCCC	58.474	AGTTTCATGAATCCTGCTGTTGT	60.054	279
431	KY325914	p3	(GGA)5	CATATGTGGAGGAGGAGGAGG	60.847	CCCTTCCTCATAAAACCCTCTTA	59.856	157
432	KY325915	p2	(AT)6	GCCTGAAACCTCTATTCCCTTT	59.971	GCGAGGTTGAGGTAGATTAGGAT	60.004	237
433	KY325916	p3	(GGA)6	CTTACTAAAATCAACAGTGGCGG	60.063	ATTCCTTCCACTCAACTTCTTCC	59.995	183
434	KY325917	p3	(GAA)6	TGGATGAGTAAGAAAAAGGGTGA	59.987	AGCTGGACTTACCGACATCATTA	60.035	125
435	KY325918	p3	(ATT)5	TGGTTCTCTACTCTACTCATTGGC	58.982	CCAATGCTGATATCCAAAAGAAT	59.369	227
436	KY325919	p3	(CTT)6	ACTTTCTCGACATCTTCTCCTCC	60.253	GTTGCTACTTTCTCCAGTCATGC	60.317	233
437	KY325920	p6	(GGTCCA)4	AAACAGAAACGAACCAAATGATG	60.263	CAACAAAGCATGGTATTAACGGT	60.173	207
438	KY325921	p3	(CTC)6	GTGGTCTACTCTCCTCGGTCTTT	60.177	ATCTCCAAGGTGGAAGGAGAAG	60.965	215
439	KY325922	p3	(GTG)5	GCATAGAACGGAAACTGATGTTC	60.021	CATGAGCTTCTATTATTGGCTGC	60.252	164
440	KY325923	p3	(GGC)5	TGTTGTCGGAGTTGTTGATGTAG	60.081	CTCTTGTCCGCCTCCTCTTC	61.436	106
441	KY325924	p3	(CCG)5	TGACTGCCTGATCTAGTCCTCTC	60.031	TCCTCGGATTCTTCTCCATCTAC	60.924	135
442	KY325925	p2	(TA)7	TGATATCAAATACACGAACAAAAA	56.491	ATAGCAAGTAACGAAGCTGCAAA	60.435	177
443	KY325926	p3	(TTC)6	GACAGCTCCTTAACGATTTGAGA	59.906	CACGAGGGAAGATTAGTTGATTG	60.008	206
444	KY325927	p3	(AAG)6	CCATCTTTCTAATTTCTCCCGAC	60.308	TACTGACAACCATATGCCAAAAA	59.415	183
445	KY325928	p2	(AC)7	AGTGATTACCGGAATGTGCTCTA	60.035	GTGTTTTCAACCTAGATTGTGCC	59.926	212
446	KY325929	p2	(GA)6	CTACTTTATCGACACGGAGCACT	59.854	ACACCAAGAGAAAACAAAACAGG	59.59	184
447	KY325930	p3	(AGT)5	GGAGTTGGGTTAGTGGTAGGATT	59.664	TTTTACGCAATTAACGTCGAACT	60.07	203
448	KY325931	p3	(GGA)5	AAAGCTCATCATACTTGCCAAAA	60.141	CTTTGCTCTGCCTTTTTAACCTT	60.28	197
449	KY325932	p3	(TGC)5	CTTCCAGTAACCAAAATTGCATC	59.891	GCAAAGCATGTTTCTGTTTTTCT	59.826	181
450	KY325933	p2	(TC)6	GGTAAAGGATTAAAGAGCTGGGA	59.982	CCTGACTTTCAGGTTTTCTTACG	59.352	110
451	KY325934	p2	(TG)8	TCTTCACTGGGATACTTGTTTGG	60.391	ATGCTTCATTTGGTTCTGAAAAA	59.997	285
452	KY325935	p3	(TGT)5	AGTGAAGTCGATGAAGTGTTGCT	60.358	ACTGTTACAGGAGGTATGGACGA	59.936	190
453	KY325936	p6	(CAGCAA)4	TCACGACCACACTACGTAACAAC	60.009	AACATGGTCATTTTGCTACTGCT	60.075	178
454	KY325937	p3	(GCT)5	CAAGTTAATCAATCCGCCACTTA	60.361	AACAAACTCGAGACGGTCTACCT	60.571	212
455	KY325938	p3	(ATG)5	CGTTGTCGGAATAGTTTCCTATG	59.906	CAGTTTGACATTTCCTTTCTGACTT	60.082	291
456	KY325939	p3	(GAA)8	CTAGCTTGTCCACTGAGTCGTTC	60.482	TGGTTACCATACACCAAATCCAT	60.23	172
457	KY325940	p2	(TA)7	TGTCGACCTATTTAAGTATCACGTAG	58.045	AAACGGGTTGATATTTGTTTTCC	60.32	218
458	KY325941	p6	(ATAATC)4	CTGTTCATCTCTTCTCTCGCAAT	60.033	TGGAGTTTGAGAACAAGTCTTCC	59.781	221
459	KY325942	p3	(CTG)5	CAGCTGGAATAATCTGATGATGA	59.196	GGAAGGAACCTATCGAAATTCTG	60.308	141
460	KY325943	p3	(AGT)8	GACGGCTTCTCCCTCTATACATT	60.004	ATTATCAAAATGTTACGAGCCCA	59.761	286
461	KY325944	p2	(TA)7	CAAACCGTTCTATCGATTTGCTA	60.482	TTTGAAATAGGTGATTTGTGAGT	55.572	183
462	KY325945	p2	(AT)6	GGCAATCATCAACGTGTAACATA	59.777	AATTTCTTGTACATCGGCTTTCA	60.017	238
463	KY325946	p2	(AG)6	TGAAAAGGGTTGAAAGTTTGGTA	59.9	AACGGGCACAATTAAAGAAAAAT	60.119	247
464	KY325947	p2	(TC)6	TCTCTCCCTCTTTCTTCACATCA	60.368	GAGGAAGAACAGATGAACAATGG	59.99	176
465	KY325948	p2	(TA)6	AATGCTAAGAGCTGGTCAGATTG	59.926	ATGTTTACATGGTGGAACGAAAC	60.035	168
466	KY325949	p2	(TA)11	TCCCTTTTCAATAAAATACAAACT	55.508	TTGAGCACAAATGGTCTTGTAAA	59.677	237
467	KY325950	p2	(TA)7	AACGTAAATACATCACCACCGTC	60.055	TTCAAGATTTGTTTGCTCACATC	59.261	243
468	KY325951	p2	(AT)8	TCTTCCCTAAATCAAGACAACGA	60.116	CACCATTTTCGAAATCTTTATCG	59.858	236
469	KY325952	p2	(TC)6	TATTGTGCTTCGGGAGTAGAGAG	59.92	GAGAATGGAGGGAGAAGAGTGAT	60.089	197
470	KY325953	p3	(AAG)6	CCACACTTTTTGTCAACCTTTTG	60.793	GAAGCTGATCTCCAGACTCTTGT	59.152	143
471	KY325954	p2	(AT)7	TTCTGGTAGATGAGAGCTTCTGG	60.026	TTAGAACTTGGAAATGTATCTGC	55.419	124
472	KY325955	p3	(CAG)5	GTGGGGAATAATCAGAACCAGTA	59.255	CCAAAACCAAAAATTCAAAACCT	60.441	204
473	KY325956	p3	(ATA)5	ATTAACCGACGATCTGATTTTGA	59.857	TGGTCGGCTTAATTTTGTATGTT	59.795	272
474	KY325957	p3	(TCT)6	GTGGACAAGCAAACACAGAAAAG	61.083	CTAAAGGAAGAGGTGGGATTTCA	60.793	141
475	KY325958	p3	(GAA)5	TTCTAAGGGAAGATGATTGGTGA	59.952	GTGCAACAATGTCAGAAACGATA	60.053	165
476	KY325959	p4	(AAAG)6	CTGCAGAAGTAACTCCCTCTTGA	60.061	CAAAGACTGCAAAGTCTCCAAGT	59.971	168
477	KY325960	p3	(TGA)6	ACCTGGATTATGGTTTTGGATTT	59.847	AAGATGCAGAGCAATGAAGAAAG	60.035	229
478	KY325961	p3	(AGA)7	ATTGGCAACATCAGTTGAGAGAT	60.018	CCTAATACTTGGATGGACAAGGA	59.381	216
479	KY325962	p2	(GT)13	TTAGCTTATTCGCCAGACAAGAG	60.05	CTTTGTCTTTCTCTGTCGCTCTC	59.824	252
480	KY325963	p2	(TC)7	ATGACGATGATGATAAGAATGGC	60.192	GCAATCAACAGACACAGTCGATA	60.19	221
481	KY325964	p2	(AG)6	CAGTTGAGATGAAGAAGGAGGAA	59.872	CTCAGCACGTTAAAAGCATTTCT	59.965	220
482	KY325965	p2	(CT)9	TAAATACTCACCCCAATTCCCTT	59.962	ATCTCAGAAGGAAGGAGTCATCA	59.337	114
483	KY325966	p3	(GCT)5	CTCCGCTTCTTCTGCATCTAC	59.232	TTGTAGGCGATTTAGACAAGGAG	59.801	124
484	KY325967	p4	(TCTT)5	GCCTCTGGTCTATTCAATTGTTG	60.014	TAAACCAAATCCCTTTCCCTAAA	60.058	214
485	KY325968	p2	(AT)6	TGTTGGATGCATAAGTTTTTGTG	59.918	CTGTGGTGAAGACTGATGAACAC	59.679	139
486	KY325969	p3	(TTC)5	AAGGACTCGATTAGTCAAGAGGG	60.135	GAGAATACGAGCAGGATCACAAG	60.276	227
487	KY325970	p3	(TCT)5	GAAAGGGGAGATGAGAGTTTGAT	59.96	ATCTAACGCTGAGATTTGTTTGC	59.812	211
488	KY325971	p2	(TA)6	GAAGAGACAGAGAGTTTGGGGTT	60.157	ACCGGAAAGAGAGAAAGAAAGAA	59.888	235
489	KY325972	p2	(TA)7	GTTTTTGGTGGCATGTCTGTATT	60.163	TTCAATTGTTGATGAAGTTTCCA	59.483	249
490	KY325973	p2	(GA)7	CCATACCATTACAGGGATAGCAA	60.102	TCAACTTCTTAACCCATACAGCAA	60.056	222
491	KY325974	p6	(CTACTG)4	TATTCTAAGGCGATCAGTAAGCG	59.917	TCAGCAGAAGGAGGTACATCAAC	60.675	128
492	KY325975	p3	(TGC)5	TGTCGAAAAGAAAAAGAATCGAA	60.219	CAAAAACAAAAGGCAAAAATGAG	60.026	198
493	KY325976	p2	(TC)6	ATGGGGAGTTGAGGTGAAGTATT	60.122	CCAATAACATAAAGCTGCAGACC	60.036	157
494	KY325977	p2	(AT)10	TAGAACGCCTTAAGATACCCTCC	60.001	AAAACCCGAGCAATTTCTATTTC	59.873	174
495	KY325978	p3	(ATG)5	TCCCTAAACTACCCCTAAAGGTC	58.987	ATGCAGCTGAATTATCACATCAA	59.627	206
496	KY325979	p3	(GAA)5	GACTTTAGTTCAACTGGTGACCG	60.082	TGTTAATCTGATTCCTCAGCCAT	59.979	215
497	KY325980	p2	(AT)7	TGAGAGATTAGGGTTTGATGGAA	59.952	AACTTGCAGCTACACATGTCAAA	59.864	160
498	KY325981	p3	(CAA)5	ATTTCAGAAGTCACAAATGAGGG	59.513	TCTACATGTCCAAGTGTGCAATC	60.052	212
499	KY325982	p3	(CTT)8	CTCGAAAGACAAAATCTCACCTG	60.281	AACAAAGGAACACTTGGAATCAA	59.9	154
500	KY325983	p3	(TCA)6	AGCATTTGTATTACCACGTTTGG	60.173	AGACAACTAAGCAGCCAGAATTG	59.961	200
501	KY325984	p3	(GAA)5	AACAATGGACTAATGGAGGTGTG	60.158	AAATCGAGTCTCTCCACGTCAC	60.69	119
502	KY325985	p2	(AT)9	GCTAGTCTTTGCAATTCATTTCC	59.306	AATCCGCTTTAGAAATAGGAACG	60.003	266
503	KY325986	p2	(TA)8	GATCGAAAACCACTTAAATCTCG	59.175	ATTTGGAAACATTGATTTTGGTG	59.977	158
504	KY325987	p3	(CTT)5	AACTGGATCCAATAAACCAGATG	59.255	TAAACTCGAATTGGGAAGCATAA	59.98	268
505	KY325988	p2	(AG)7	CATAAATGGGATCACCCTAACAA	59.957	TTTGTTGATCGATTGTGATTTTG	59.861	208
506	KY325989	p3	(CTC)5	AAAAAGAAGGAAAGAACAAACCG	60.027	AATAACCATAACCCTCAGCAACC	60.467	241
507	KY325990	p2	(AT)8	GAAAGAAGAACTCGCCAACCTAT	60.14	TTCGGAGGTACGACAAGAAGATA	60.136	200
508	KY325991	p5	(GATCA)4	GCTTGGACTGTAACAATGTCTCC	60.054	GTGTGGTGTCTTTCTTCTTCTCC	59.287	293
509	KY325992	p2	(AT)6	TGTTTAGGATTCATTGTTTCAGTTTT	59.42	TTTGGTTATTTTCAAGCCCTACA	59.892	233
510	KY325993	p3	(TAA)6	TGTTTTAATTGTCGCAGTAGCAA	59.838	CCAATTATCTTCGAGTTCAGACC	59.146	245
511	KY325994	p3	(TCC)5	GGAGGCTTCCAAGTATGGTATCT	59.88	AGACTTGGCCTTAGACTCGAACT	59.963	259
512	KY325995	p5	(GGAAA)4	AGTTTGTCAGGAACAAAGATGGA	60.026	TCCACTAGGAAGATAAGCAGACG	59.92	191
513	KY325996	p3	(TCT)9	ACTTGCTGTGTTTTTGGGTTTTA	59.959	CTCTGTATGGATGACGATGATGA	59.97	160
514	KY325997	p2	(TA)12	GAAGATGACAAAAAGAGGGACAA	59.623	GAATTGCAAGTGGAGAAACCTTC	61.321	143
515	KY325998	p3	(TGT)5	TCAAGGTAAGGGTGAACAGAAGA	60.151	TCATTAGGAAGATGAAAGCTGGA	60.21	146
516	KY325999	p3	(CCT)7	GAGAGGCCTGAAAGGATAAATGT	59.984	AAAAAGAAATTGGAGTTGGGAAG	59.875	186
517	KY326000	p2	(AT)7	TTCATTGGATCACCATCTTCTCT	59.954	GTTTCAATGCCAATACACATCAA	59.756	182
518	KY326001	p2	(TC)7	TCGAGGTTGATCATTTACACAAA	59.505	GGATCGGGATTTATTATCAGCTT	59.707	270
519	KY326002	p3	(CAG)5	GTTACAATACGCAAAGGAGATGG	59.912	GGTTGATGTGGACAATGTTAGGT	60.033	218
520	KY326003	p2	(TA)6	CTGAACAAATTATGAAACCCAGC	59.891	AGTAACTCCCGGTGAGAGCTAAG	60.311	221
521	KY326004	p2	(AT)6	AGTTTCACGTTCTTGATCCACAT	59.921	GGAGGAAGGGATGAGTAAGACAT	59.852	200
522	KY326005	p2	(AG)6	CAAAGGCAGAGAAGAAGCAATAA	60.03	TTTTTATACCCACCAACTGCATC	60.121	199
523	KY326006	p3	(TTC)5	CCACTCTCACACTCCATCTCTCT	59.925	CTACAGAAGCTGCAGCAGAAGAA	61.335	208
524	KY326007	p4	(TTAT)5	GGAGGTTCTACGCTAGGTAATCA	58.857	ACTGAAAGCGGTTGTAAATTTGT	59.153	286
525	KY326008	p2	(AT)6	TGAGAGTGAGCAATATGGTGAAA	59.761	TTCTACGCGAGCAAGTTAGAGTT	59.756	206
526	KY326009	p3	(TCT)8	GCTTTCCCTAGGAAGATGAACTC	59.754	AGCCTTGGAAGATTCACTAGCTT	59.934	216
527	KY326010	p4	(AAAT)5	CAGCCCCTCTATTCTCACATCT	59.735	CACTCACCCATGTTACCTTCATC	60.655	178
528	KY326011	p3	(AAT)5	TTAGGCACCATGTCGTTATCTTT	59.912	TAGTTGGAAGAGATGTCGGAGTG	60.666	177
529	KY326012	p2	(GA)6	AATGAGAGATCGACAAGCTACCC	60.979	CTTTTTACCTTGCCTTTCACTCC	60.488	210
530	KY326013	p2	(TA)9	GGTCTTTGGAAGTTGAGTGTGAT	59.538	TTGGTTAACTTCTTGCAAACATC	58.359	166
531	KY326014	p3	(ATT)5	TTGAAAGTGACAATCAGCCTTTT	60.156	TGTCAACTAAAATGTCGCATCAC	60.053	238
532	KY326015	p3	(AGC)6	GTCGCACAGGATAGCTAAAAGAA	59.932	CAAACCAAACCCAATACTCTCAC	59.791	256
533	KY326016	p2	(AT)7	CTTTTGTCCACCTCATTCTCATC	59.99	ATTCTCTGTATGCATGCCTCAAT	60.007	179
534	KY326017	p3	(TAT)6	GCAACCCATTTCATTTCTACTTG	59.891	CATATGATTCATGGAAGAGCTGA	59.196	167
535	KY326018	p3	(AGA)6	ATTTAAAGGTCATGGGTTGGTCT	59.998	TCGAGCGAGTATAATCGTTTAGC	59.923	160
536	KY326019	p4	(TTTC)5	TATTGTGACCGTCAGTCTGTTGA	60.598	TTCATCTCCATCCTCCATCTCTA	60.046	191
537	KY326020	p3	(TTC)5	TACCAACAAGAAGAGATGGGAAA	59.987	TTTTAATGGCTGTGGAAAAATTG	60.215	175
538	KY326021	p3	(CAC)5	ATCTCTGTCCTCATCAAATTCCA	59.954	AGCTTTCGTGTTCTTGTTCTGAG	60.102	206
539	KY326022	p3	(AGG)6	AGATTCTTGGATCTTGACCAACC	60.708	CTTCTGTCAGCAATCTCCCAC	59.859	273
540	KY326023	p2	(TG)6	GTACGCAGATGACTTGTGTTGTC	59.722	AGCTTAGCTACTCACTCGTTCCA	59.746	269
541	KY326024	p2	(TA)11	TCATGAAGATAAGGATCGGAGAA	60.048	CCTTGCTTTTTATGCTGAAATTG	60.133	206
542	KY326025	p3	(GGA)5	ATGACCATTGGAGTATGGTTGAC	59.997	TTCCAAATAGTTCTCCCCATTTT	60.064	179
543	KY326026	p3	(GGC)6	CCAAACTGATTGTGAGAAACTCC	60.026	GTCTTGTCATCCTCACCTACGAT	59.521	230
544	KY326027	p3	(GAA)6	ATCTGGAGGAGGAAAGTGATGTT	60.363	TCTCAAAACAATTAGATGGGCTC	59.622	192
545	KY326028	p3	(ATT)7	TGCTAAATGCAGAACAAGAACAA	59.939	TGCTCATCTGAATACAATCGTCA	60.652	278
546	KY326029	p2	(TA)8	TAATACTCACAACCTGACGAGCA	59.821	TTCCATCTGGAAGGTAAAGATGA	59.952	183
547	KY326030	p4	(AATT)5	GAAAAGAAGCATCGAGAGAGACA	60.144	TGATTATGGGAAGAAATGGATTG	60.029	156
548	KY326031	p3	(TCT)5	ATTGACTTCACAAAAGGAAACGA	60.028	GAAGAGAAACAGAGCAAGCGATA	60.163	183
549	KY326032	p3	(CAG)5	CAGCAATCAAATATGACTCACCA	60.011	GTTGTACTTGTACCAGATGCGG	59.562	212
550	KY326033	p3	(AGC)6	CCCTCCTCCTATATACCAATGCT	59.745	GGATCCAAAAGGGATCTATCTGA	60.623	179
551	KY326034	p2	(AT)7	TTGCCTTTATTTGAAGTTTTCCA	59.994	TGGTTCCAAATGGTTGTATTTTC	59.977	153
552	KY326035	p3	(TTA)6	TAGTACAGCCCAAACCAATCTGT	59.941	AAACAAAGAAACTGAACTGCGAG	59.975	178
553	KY326036	p2	(TC)6	AATTGAAAAAGGAAAGGAGTTGC	60.001	GTTATCCTTTTCACCACCAAAAG	58.961	197
554	KY326037	p2	(CT)7	CTCTCAAGCTAATCTTACCGCAA	60.05	TCTTGATTGAATCGTTGTCATTG	59.989	196
555	KY326038	p3	(AAT)6	CTTATTTCTTGTTGGGTTTCGTG	59.92	ACCTTTCTTCAACCCACAGTTTC	60.765	261
556	KY326039	p2	(CA)6	CCTACCCACTAAAACCCCATACT	59.571	ATCATTGTTTTTGGGATTGATTG	59.943	161
557	KY326040	p3	(CAT)5	TCCTCGTCTTATTCTTCTGCATC	59.87	GTGACGACTCACTACATTCCTCC	60.052	223
558	KY326041	p3	(TAT)6	TGCTGCTGCTACTGTGTATCTTG	60.641	CAAAGAACAAAACCATATGGGAG	59.76	197
559	KY326042	p3	(GAT)6	TACTAAACGAGAGCCCCTATTCC	60.001	GGATTTTATGTGGACTTTGGTCA	60.102	233
560	KY326043	p2	(GA)8	AATGGCGATTTGGGATTAGTAGT	60.108	TAGTCGCAACAAAATCAACAACA	60.564	181
561	KY326044	p3	(TGA)7	CACGTACATACGGTTTGGTGTAA	59.736	TTCCTTTCTACACCCACTGAAAA	60.022	189
562	KY326045	p2	(CA)6	GGAGTGGAGGATTAAGCAAGTCT	60.142	GCTTCAAGTCAAAGTGGTTTGTT	59.725	180
563	KY326046	p3	(TCT)9	TATCAAGCAGGAGGGAATACAAA	59.977	TACGTCGATTAACGATTCGATTT	59.884	166
564	KY326047	p3	(GGT)5	GCAACTTCATCATCAGCAGATTT	60.635	ATAAACCACTGGCTTCATCTCAA	60.014	253
565	KY326048	p4	(ATGT)5	AGTAACTCAACACAGTTTTGGCA	58.872	TACGAAATTAGCTGGTCGTTGAT	60.036	188
566	KY326049	p3	(TCT)6	GAAGAAAGAAAGAAAGCGAGGTC	60.018	TGGGTAGACGAAACATCAAATCT	59.885	196
567	KY326050	p3	(AGC)5	ATTAAGGTTTGCTTGAACCACAG	59.589	GTTTGTCATTCTTGGCACAATCT	60.407	154
568	KY326051	p6	(TCAGCA)4	AATAGTTAGTTGGGCTTGCCTTC	60.039	AGTTGGCTCCCAAAAATACACTT	60.274	277
569	KY326052	p2	(TA)14	GACTTATCTAGGCGTTGTGGAAA	59.68	ACTATAATTAGCAGCGGCAACAC	59.737	165
570	KY326053	p3	(CTT)8	CTTTCCTCTCCGCACATATCTC	60.228	TATCATCAATTTGGTCGACAATG	59.712	146
571	KY326054	p2	(TA)9	CCTACTAAGCCCTTTAGATGGGA	59.995	AAACCGTCTATTTCAAGGCTCAT	60.365	241
572	KY326055	p3	(AAG)5	CGCTTGAATAACTTGGAAGAAGA	59.906	TCCAGCATTATTAACAATCCCAC	60.089	191
573	KY326056	p2	(AT)8	TAGTGCACGTTTGTGAAAAGAGA	59.97	TTTGAGAAAAATGTTTGCAGGTT	60.03	220
574	KY326057	p2	(CT)9	TACGAAGCAAGATGTCGAGTGAT	61.177	TTTTGTCTGCGGTGTTTGTTAC	60.075	182
575	KY326058	p2	(TC)8	AATCTCCATCCACTAGGCTTACC	59.88	CTCCTTCTTCTTCTCCTTCTTCG	60.128	225
576	KY326059	p3	(GAT)5	ATCTACTACGTGCTGAGCTTTCG	60.109	AGTCATAGCAAAGAGAACGACGA	60.438	201
577	KY326060	p2	(CT)6	AGAAGAGACCGGGTCCATTAAC	60.713	TCATTTTGTTTTAGCGTCCATTT	59.898	269
578	KY326061	p2	(AT)9	CCATGGAATTTTAATTCGTCTCA	60.187	GTGCCTAGTTTTATGGTGATTGC	59.917	249
579	KY326062	p2	(AT)12	TCTCGTGTCTACTTGAGTCCCTC	59.93	CGATAATGAGAGTTTTAAAGGCG	59.343	197
580	KY326063	p3	(TTC)5	GATGAGAGGGATGAATCCGTAGT	60.698	CATCAACCACATCTGCATAAGAA	60.011	193
581	KY326064	p3	(TTC)8	CCAGCAAAATATGGAGCTAGAGA	59.891	AAAGTCCACGGAATCGGATATAG	60.551	254
582	KY326065	p2	(AT)13	GCGAGTTTCGTTAACCTTGTCTA	59.841	TGACAATACTCAACTTCAATTACTTTTT	58.085	132
583	KY326066	p2	(AT)10	TGATCATAATTCATAACCTAGGGG	58.361	GGAAAGCATTATGGGGAAATTAT	59.483	219
584	KY326067	p3	(ACA)5	GCAAAGAAGAGGAAGAACATGAA	59.885	TTGTTGTTATGGTCGACACTACG	59.97	133
585	KY326068	p5	(CAAAC)4	AATGTTGAAAGTAGTGGATGCGT	59.947	ATGTCGAAAACTTGTTCTGGTGT	59.957	162
586	KY326069	p4	(GCTA)5	TATCTCTTTGGCAGAAACCAAAA	60.115	GCCATACACCTAAAAAGAAAGGG	60.232	165
587	KY326070	p2	(TA)7	AAGAGTTGTTTTCGGTCAATGAA	60.028	TTATATACCGAATTGGGGGCTAC	60.285	151
588	KY326071	p2	(AG)9	TCCACTTCTCGTCGAAATAGAAC	59.776	AGAACCATAACCCACCAAATTCT	59.998	274
589	KY326072	p3	(TGA)5	GTCAATGCCCACAATCAAATAGT	60.129	AGCTAGAAGCAAGATAGCCCAGT	60.076	186
590	KY326073	p2	(AT)8	CAAAACAAAGGTCAATATTCAAGC	59.131	GAAAGTTGACCGAAAAATAGCCT	60.02	259
591	KY326074	p3	(TTC)5	CACCAACTCTGTTGATCTCCTTC	60.16	TGACTGATCTGTACCGTTGACTG	60.222	212
592	KY326075	p3	(CTT)9	AGAAGATGACGATGAAGACGAAG	59.899	GAGCAGTAGGAATCGGAGACTTT	60.268	188
593	KY326076	p2	(CT)7	GAAAGTGGAAATACATGGGCTAC	58.944	CATACGTCGGAAAGTAGACATCC	59.906	247
594	KY326077	p3	(ATG)6	AGCAGTGGATAGTGCTTTCAGTC	59.963	CTTTGTGGTTTGAATTGAATGGT	60.136	158
595	KY326078	p2	(TG)7	GCTGATATCTTCGATTGATCTTGA	59.727	AAGTTGAATTACTTGTTTGCCCA	59.926	252
596	KY326079	p3	(CTC)8	ACTGGAACTGTGATTTTCCTTCA	60.026	GCATGATCCTAAAGAACCATTTG	59.857	293
597	KY326080	p3	(TGC)5	CCAAAGCAATCAAACTTATCTGG	60.01	CTACTGCTCCGAAACTGGAAGT	59.943	272
598	KY326081	p3	(TCA)5	ACTAGGGACATACCAGCAACTGA	60.068	CTTGTTTACTGGCATACCAGAGG	60.062	145
599	KY326082	p2	(AT)8	GGTTCTTTCTTCTTGTTTCCGAT	59.998	CAAGTCAACTCTTTTTACCACCG	60.075	275
600	KY326083	p3	(AAG)5	CGTAGGCGAAAGAGCAATTAGTA	59.95	TAATCTTCAACATGAACCCCATC	60.068	186
601	KY326084	p2	(AT)6	GCCACCAAGAGAAACAAATAATG	59.891	AATTTCGTCGATGTTGACTTCAT	59.891	133
602	KY326085	p3	(GAG)6	GCTTTCCTGCCACTACTGTTTATT	60.083	CAGTAAGTCGCTGTTCCACTTCT	59.992	218
603	KY326086	p3	(TAT)7	TGGTGGGGGATTAATTAGAGTTT	59.962	TTTAATCACGTCGTAAAGCTCGT	60.192	147
604	KY326087	p2	(GA)6	GAATTTTTGAGGAAGGGGTTAAA	59.731	GAAGCTTCTCAACTTCCAACTGA	60.047	191
605	KY326088	p4	(GGTT)5	AAACATTTGTTGGGGTTTTTCTT	60.014	ACTTGTTGGCTTTTGAATGGTTA	59.926	161
606	KY326089	p6	(AAATAA)5	CCACAATAGTGGGAATTCGTAAA	60.115	CTCCTTTGGAGAGTTCCTAGGTC	59.774	158
607	KY326090	p6	(TCTTCA)4	ATCTCCCAATCCTTAAATCCAAA	60.032	GCTTTGTGAAGATGAAGGAGAGA	60.012	193
608	KY326091	p2	(AG)6	CGAATCACCAGAAAGTCAAAAAG	60.149	TTCACCTTTGAAATTTTCTCTTCC	59.988	183
609	KY326092	p3	(ATA)6	TTGAAGGAAACAAAAGAAATGGA	59.971	GGTTTTGGTAATTCGATTCAGTG	59.765	236
610	KY326093	p2	(AG)12	GTTACGGTGAGCAGAGAGAGTGT	59.996	AAGTGAATGACTGGAGAGAGACG	59.93	269
611	KY326094	p2	(TA)6	GAAGTCAAAACTCGTCAGAACAA	58.548	TGGAATCAAGATTGCTTGAAACT	60.122	143
612	KY326095	p3	(AGC)6	TGTGGGGAGTATAGACTGGAGAG	59.646	TAAGGTCACAACTTTTCATGCCT	60.048	207
613	KY326096	p2	(TA)10	TCAAGGAGAGGCCAAAAAGTTAT	60.459	ATTGGTTTATTGGACCCATTTTC	60.171	254
614	KY326097	p3	(GCT)6	TTGGATTGTACCTTTGAACTGCT	60.048	TCAGCATCTTTTGGTGTATTCCT	60.014	237
615	KY326098	p2	(CT)6	TTAATCCGAGGTCGAAACTTTTT	60.331	AGCAGTAGAGGGAAACTGTCAAA	59.464	139
616	KY326099	p3	(TTC)5	AAGAGGTCCCGACTTACTCAATC	60.015	GATGTGGAAGAAGCTGAAGAAGA	60.012	203
617	KY326100	p3	(GCA)8	CAATTACAGCCCAAATTTACAGC	59.917	TTTTGGAGATCTTTGTCCTTGAA	60.095	156
618	KY326101	p3	(TCT)5	CATTTGGTGAAAGAAAAACAAGC	60.03	AGATAGATTCGTCATCTCCACGA	60.11	220
619	KY326102	p3	(CTT)7	TTTGGGACTTATGAACTTGGAAA	59.865	TAAAACAAAACAAATTTGGCACC	60.133	175
620	KY326103	p3	(CAA)5	TACATTGCACGTTAGTTTCATCG	60.068	TAGGGTGGTGGAATGAAGTAGAA	59.879	184
621	KY326104	p3	(CAA)5	AATCTGGTTTGGATGTCATCTCT	58.98	CTGTTGTGTAGTCGTTTTGCTTG	59.894	230
622	KY326105	p2	(AG)7	TAAGCAAGGTATCATTGGCAGAT	60.003	ATTGGCCGTTAGAAACATAGGAT	60.108	217
623	KY326106	p2	(TA)8	GCTTCGAATGAAGCAAAGATAAA	59.884	AAGACCATTTGATGGAGTTTGG	60.221	203
624	KY326107	p3	(AAC)5	CGATCATCCTCATTTATACCCGT	61.242	CCAGTGGCTATCAGCAAAATTAC	60.036	208
625	KY326108	p3	(TCA)7	CTCCATCCCTCCTCTTTATCTGT	59.975	TGGTGATGGAGAGTAGTAGGGAA	60.005	169
626	KY326109	p2	(TC)6	TCAGCCTGATCATCTTCTCTCTC	60.11	GTCTCTCCATAGCAGCTCCACTA	60.054	167
627	KY326110	p3	(CTG)5	GATCAGAGATCAACCACGAACTC	60.132	GTTTTCCTCCTCAACACTACGTC	59.202	220
628	KY326111	p3	(TCC)5	CACATTTAGAATCGAATAAACGTAGC	59.555	CGAATCTTGGAAGGTTGTGTACT	59.573	229
629	KY326112	p3	(GTA)5	GGTAATCACGAGGTGAGTCGTAG	60.068	AATAATTTGGTTGCAAAAAGTCG	59.464	149
630	KY326113	p2	(TA)8	GCTCCTCATAACTGAAAACCTCA	59.776	GAGTGATCACATAACCCAGTTCC	59.749	146
631	KY326114	p5	(TCGGC)4	CTTGTTTGCACTTAAGAACTGGG	60.201	GAAGAAAATGCGACTGATGAAAG	60.25	155
632	KY326115	p2	(AT)10	TTTGTAACGATTCGATTCTGGTC	60.358	GTTGATGGGATGTGATTGTTTCT	60.11	167
633	KY326116	p3	(AGA)9	CTCTCAGCAAAGACATGGAAGAC	60.43	TGTGGAAGATGTCCACTAGGATT	59.878	188
634	KY326117	p3	(TTC)5	GAGAGACTGGAGGCTGGATCT	59.967	GCTACCTCTTCTCCTTCATCCTC	59.873	182
635	KY326118	p3	(ATT)6	TGTCAACATCACAAGAGTGAAGAG	59.443	CATACTGCAGCGAGTGAGTGATA	60.476	190
636	KY326119	p2	(TA)7	AGTAGAGGTATTGGAGTTTCCCG	59.908	TGTTATTTGCTAATCGCCAGTTT	60.038	236
637	KY326120	p3	(AAG)5	TTCTTGGCTTTTTGTGTTGTTTT	60.063	TAAAATCCCAATGATGAAAGGTG	60.062	163
638	KY326121	p3	(ATT)5	CATGCATGTTGCGAATAACTAAA	60.036	TTCATTTCGTAATTTCAGATCGAG	59.644	223
639	KY326122	p2	(TA)7	AACACGTTTGAAGCTAGGTGAAG	59.868	AATGTACTTTTAATGGGCTGGCT	60.257	230
640	KY326123	p2	(TA)9	TGTTTTCAAAATTATGCTCATGG	59.034	GAATTATATCATTTGAATGAAAGTTAGC	57.278	146
641	KY326124	p3	(TCA)5	TATAAACTGCCCGGAGAATGTAA	59.878	TTCGTGAAGATGGAGATGCTATT	60.109	174
642	KY326125	p3	(AGA)7	GGAATAAAGAAGAATGGGAATGC	60.159	CGTTAGAAGATGGAATTGCTTTG	60.134	214
643	KY326126	p3	(TCA)6	GTAAAATTTCTCCCAAATCACGG	60.881	TTACCCACCCAAAACATATTGAA	60.323	221
644	KY326127	p2	(AT)8	TTTTATCATGTTAACCCTTTCAA	55.656	TCCACTTTGATCATTTACATCCA	59.329	186
645	KY326128	p3	(AGA)5	GACATGGAGAAGATGCTAGTTGTG	60.192	GGGATACTCAAATACAAAACCCC	59.847	164
646	KY326129	p3	(CGG)5	AGTCATGGCTGACATCCGTAG	60.149	AAGAACTTGTCCACCATATCCAG	59.402	247
647	KY326130	p2	(TC)12	ACAAAGGAGGAGAAGTTGGAAAC	60.029	TCACAGAGCAACTCGTAAGTGAA	60.103	280
648	KY326131	p3	(ATT)7	TCTTCAACGAACCTACCCAAATA	59.886	TTAGGGTTTCATCCTCTTTGTGA	59.987	233
649	KY326132	p3	(GAT)5	GATCAGTTTTACCAGTTCAACCC	58.927	AGAGAAAGTGAGAGTCCTTGGCT	60.068	152
650	KY326133	p2	(TG)6	GTCAAAGCTGTCTTAAGAGCCAA	60.069	GTCTAGAACGGACTCCTCCATCT	60.144	195
651	KY326134	p3	(AAG)5	AGGGCAAGTCAATGGAAACTATT	60.243	TCATCTGACATAAATCTCCGGTT	59.849	262
652	KY326135	p3	(GAA)5	TCCACCGTAACGAAACTAGTGAT	59.941	TTCCGGTACCGATCTACAATATG	60.102	183
653	KY326136	p3	(CAG)5	CTTCTTCCATGACACAAAAATCC	59.864	TGATGAATCACAGTCCTTCTAGC	58.475	177
654	KY326137	p2	(TC)10	TCCTGTTGAATGTTCTTCCACTT	60.026	TCTTTTAGCTTTGGGTTAGCAGA	59.585	221
655	KY326138	p2	(TA)10	AAAGAAACTGTGGTGGGAAGAGT	60.426	GAGGGTAACTGCAGAATGACAAC	60.054	153
656	KY326139	p2	(TA)6	AGATGAATATCCTGTTTGCGAGA	60.109	TTCGTTATTCCAGGAGATCCATA	59.816	234
657	KY326140	p2	(TC)8	CTCATATCCATGTCAATTCCGAT	60.054	ACTGCAAACCTCAAACGAAATAA	60.05	184
658	KY326141	p4	(TCCA)6	GGATCCATATAAATGGGGTCAAT	60.005	TTGGTTGCCTTGTAATTGTTCTT	59.926	240
659	KY326142	p2	(AT)6	CACCCGCCATTTAAGAAAAATTA	61.283	TTTCTTCTATGCAACCATCACCT	60.014	233
660	KY326143	p3	(CTG)6	CTGGACTTCCTTCTTCATACCCT	60.009	AACATGTTTGGTAATGCAGTGTG	59.842	167
661	KY326144	p2	(AT)6	CGGTGGTGAATCATACAATTTTC	60.465	ATATCGACATCACTTGGTTTGCT	59.912	229
662	KY326145	p3	(GAA)5	CTTGGAATCTCAGTTAATCTGGC	59.277	GCTGGAAGCCTTCTATTTCTAGG	59.9	201
663	KY326146	p3	(TCT)5	TCTTGTAGAAGGAAGCGTACTCG	60.082	AACTGAGAAGGAAATCAGTGACG	59.803	218
664	KY326147	p3	(GGA)6	GAACAGAGAACGTGAGGAGGATA	59.765	ATCGGTGAAATCTCCCATTTATT	59.936	177
665	KY326148	p3	(ACC)7	CATTTTGGGGTTTTTATTTGTGA	59.974	GAAAATTTCAATGACCAAACCAA	60.082	214
666	KY326149	p3	(TTC)7	AATTTACTCCGATGAAAGAAGCC	59.988	TACGTCTCGTAATTGTTTTCCGT	59.946	121
667	KY326150	p2	(TA)6	CTATAACCGGTTTGATCCGACTC	61.044	TTTGATGGTTCGATTAGGATTTG	60.187	138
668	KY326151	p4	(TTAA)5	CAACCTTCCTATCTGCTCACAAA	60.647	TCGAAAAGTTTCCCAATTTTCTT	60.313	208
669	KY326152	p2	(TA)9	ATGCATGTCTCTTTCCAGATCAT	59.982	GGGCTTACTTTCCAATTTATGCT	59.892	205
670	KY326153	p3	(CCT)6	GATGGCTATGAACCAAAGATCAG	59.979	GATGAAGGCGTAAAAGGAAGAAT	59.988	194
671	KY326154	p3	(TCA)6	AAGTTTACGCTTACTCCCTCACC	60.07	GGGTTAGACAGATGCCATACAAG	59.906	212
672	KY326155	p3	(CAA)5	ATTGTCTGAGAGATTGGGTGAAG	59.63	GCTTACTGATCGTGAGCCTATTG	60.29	187
673	KY326156	p3	(TCC)6	AGGTGGTATGTGCTTCTGATTGT	59.942	ACTTTCTTAAACCCGACCAAGTC	59.928	216
674	KY326157	p2	(TC)12	AGCTTCGTTGGTTTTGTTATTGA	60.05	TGTACGGTTGAGGAAAACAGAGT	60.082	238
675	KY326158	p3	(TGC)6	TGTTGCTCCTAGTGCTTTGATCT	60.438	AATCCTCAGCAGCAACCATAGTA	60.163	200
676	KY326159	p3	(GAA)5	CTAGAGATACTTCCGCAAAGACG	59.589	ACGATTCCGATCTCTCTCTTCTC	60.351	226
677	KY326160	p3	(GCT)5	TCAAGAGAAATGTGAACATGGTG	60.023	GAAACCAACTGAGCTCTCAAGAA	60.047	253
678	KY326161	p2	(CT)8	GATTGGCCAAGAATATCATCTCA	60.294	TCAGCTACATACTCCAACATCCA	59.646	164
679	KY326162	p3	(AAT)7	CGACTACAAATTACAAACCCCAA	60.147	ATGTGATTGGCATAAAAGGGATA	59.601	211
680	KY326163	p3	(ATC)7	CTCCGTAACCGTTTCCTAATCTT	59.913	GTTGTTTTTGTTACCAGGAGACG	59.955	173
681	KY326164	p3	(TGT)6	GCTAGGTTGTGGATTTAGGGTTT	59.799	AAAGAAAGCACAATCAAAATCTCC	60.013	229
682	KY326165	p2	(TA)6	ATTGGTCAACGATGAAACAAAAA	60.601	ATGCATTGGGTATCTCCGTC	59.78	134
683	KY326166	p2	(AG)6	GAGTAAAGGTTTGATCTTTGCGA	59.786	AAAACCCTCTGCTTCTCTTCATT	59.79	202
684	KY326167	p3	(GAA)6	ATCCATCTGACAGTGTCTACGGT	59.937	CTCCAGAGTCATGCTTCTTCACT	60.067	188
685	KY326168	p5	(TTGGT)4	GAAATTTGACTAGACGTGGATGG	59.885	ACGCAGAGAGAATCATAATTTGG	59.643	249
686	KY326169	p2	(AG)10	AAACAAAGCCAAACTCAAAGGAT	60.376	ACACCATTTTGCGTCTTCTGTAT	59.947	146
687	KY326170	p3	(GGA)6	ACGACATTGATCAGAAAATCGAC	60.374	GGACCCATAGCTTTCTTAGCTTC	59.784	163
688	KY326171	p3	(TCT)8	CTGACACCTTCTAGTTTGGCAAC	60.212	AACGCAGATAAAAACCTTGTGAA	60.05	209
689	KY326172	p3	(CCA)6	CGCAATTACTAAACGCAAGAACT	59.868	CTCTTCCCTTCTTCTTCGTCTTC	60.009	218
690	KY326173	p3	(TTG)5	GTGCAAAATAACTCTTCCAAACG	60.05	AGTAACATCTCCACTCCAGCAAG	59.824	153
691	KY326174	p2	(AT)8	TGTGGACAAGATGTTATTGGAGT	58.499	ACATTGAGTTCCCAACAAACAAC	60.178	119
692	KY326175	p3	(TCC)5	GTGGGTTTTGCAGAGTAATTGAG	60.048	TGCGGAGTTGATAAAGATGAAAT	59.983	164
693	KY326176	p3	(AAG)5	ATTCCACATCCTCCTCTTATTGC	60.679	TCTTCACAGCTTTGCTTATCCAT	60.27	234
694	KY326177	p3	(GGT)6	GTAACAACGATCGAATATGGGAG	59.75	TGTTGTGCTGTAGCTCTGATCTC	59.699	177
695	KY326178	p2	(TC)6	TGATTGTCGAAGAATAAATGGCT	59.983	AGGACAGCTGAAAGTGAACTGAG	60.103	211
696	KY326179	p3	(CAT)7	TTCGCTTATCCAAGTTTACGTGT	60.069	GCTGCCATGGGATGAAGAC	61.617	156
697	KY326180	p3	(TTC)5	ACTAACACATCAAAAGCCCAAGA	60.048	TCAAAGCTGAAATAACCACGAAT	60.017	222
698	KY326181	p2	(AT)6	GCTTGCTTGCTTCTCACCTATAA	60.056	ACGTGAATGTTTGTCTTCCACTC	60.45	213
699	KY326182	p3	(ATT)7	GAGTGATGGGTATGTGTGGAGTT	60.168	CCACTAGGACGACCAACAATTAC	59.812	163
700	KY326183	p2	(TA)6	ATTCCAAATCGATCTGTACGCTA	60.003	CGATACCTCTATGATACGGATGC	59.862	189
701	KY326184	p3	(CAA)5	CTCTTGTAGAAAAGTCGCTGCTG	60.714	GATGAGGATTTGAAGTCTGTTGG	59.99	162
702	KY326185	p3	(AGA)8	CTTCCCAAATTCTTGAATAGGCT	59.982	TCTCTTTTCTTCAATCTGAACGTG	59.927	215
703	KY326186	p3	(TTC)6	CACCCATTTCTGAATTTTCTCTG	59.987	CCCAAATTCAAATTTAGCAAACA	60.215	189
704	KY326187	p3	(AGA)5	TCAAATTGGAGTAGGGTGAAGAA	59.987	GACTGTGAAGGTTTAAGAGGGGT	59.922	192
705	KY326188	p5	(CTGGA)4	GTGATGAAGAGTGAGAAAAGCGT	59.942	TGCAATGTGGAAATTAGGAATCT	59.857	144
706	KY326189	p2	(TA)6	TCCCTTTCTTGTTGTTGGTAAAC	59.441	CCCTAACACTAAATAAGAAGGCCA	59.925	166
707	KY326190	p3	(CAA)5	GTATTCGGTCTTGCAGGTTGTAG	60.069	CGTGTACGTTAATCTTTTCCTGG	59.94	205
708	KY326191	p5	(TGTGT)4	CAAAATAGGGTTGAAGTTGTTGC	59.926	ATCTATTGAAATGGGCTCCCTAA	60.171	175
709	KY326192	p3	(CTT)5	TTAGGATTCAGCTTTCCACCATA	59.977	GATTTGGTGACGACAAAATTAGC	59.897	206
710	KY326193	p2	(TC)6	AAATCTTAATCGCCTGGTCTCTC	60.108	CTAAAGTCTCAAACCCAAACACG	60.075	212
711	KY326194	p2	(TC)9	ACTACTCCAATGAAAGACGACGA	60.178	GCAAAACCCTAACGCTCTAATTT	60.04	271
712	KY326195	p3	(GAA)5	ATATGTACCTGTGGAGGAGCAGA	60.033	TTAATATGGACGTCGACAAGGAT	59.75	172
713	KY326196	p2	(AC)8	GACCAACTAATACGCGATGGTTA	60.264	TTGATGCCATTAGGTTCACTCTT	60.014	239
714	KY326197	p3	(CCG)5	ATATCAGCGTCCAACTCTCTCAA	60.276	GGCTGAGGGTTTCAATTAATCTT	59.867	241
715	KY326198	p2	(AT)7	TGAACGTCTTTAGGGTGAAAGAA	60.149	GATCAATACAAACGCAAACCAAT	60.128	137
716	KY326199	p2	(CT)7	TTACAATATGAAGAATGGCTGGG	60.207	GAAGAAAAGGAGGAGATCGGATA	60.049	175
717	KY326200	p3	(TCC)6	GGAAACACAGTGAGAATGAAAGC	60.165	CCGCTTCATATCTCAAAACAGAG	60.263	125
718	KY326201	p3	(TTA)5	ATGGCTGGCTCTCTACTATACCC	60.024	GGGACAGATAGGTTTTGTCCTTT	59.769	222
719	KY326202	p2	(TA)7	GATGTTATTCCTTTCTGACGTGG	59.885	TGAGAGCAAAAGAAAACAACCTT	59.462	230
720	KY326203	p2	(AT)8	ACCATGTTGATTACAGAAGGACG	60.289	TTCCCAACACCTAAAAAGTCAAA	59.9	194
721	KY326204	p2	(TC)7	TGACAGAAAACAACAGACGAAGA	59.944	GCAGGCAGGTGAATAAATAAAGA	59.657	176
722	KY326205	p3	(ACA)5	GATGAAACTAACGACGAAAATCG	60.017	GAACTTGGTCTCCATACTGTTGC	60.054	192
723	KY326206	p3	(TCT)6	ATCAATTGAACATCAATATCCGC	60.062	CTCCTGGAGTGAAGACAACATTC	60.16	209
724	KY326207	p3	(CTT)5	TTCCTCAGGTGAGCTCTGATAAA	60.379	GTTTCCAAGTTCCTCAAAATCG	59.98	207
725	KY326208	p3	(AGG)6	GCATTCTTACTGTTGTCAGGACC	60.054	CAGAAGAAAAACCAATCCCTACC	60.217	251
726	KY326209	p2	(GA)8	TATCATGTTGCATTGAAGGTTTG	59.882	GACCTCTAGCATTCGAGAACTCA	60.033	245
727	KY326210	p3	(CAC)5	GACAGTTTAATGATTCTGGGTGC	59.891	ATGATATTCAACAGAGAGCTGGC	59.766	200
728	KY326211	p3	(AAG)6	AACAGAATGTTCTGGCTGAAGAC	59.809	ATCAACTCATGTTTCCTCGACAC	60.417	188
729	KY326212	p5	(GTTAT)4	GTCAAAGTACAAAGGTCGGTTTG	59.955	GGTTAGGGTGATTTCAGTGTCAG	59.914	241
730	KY326213	p3	(TAT)8	TCATCATTGGGAAGATATGTGAA	59.287	ACACGTTGTCGAATTAAGCAGAT	60.075	210
731	KY326214	p4	(GAAT)5	TAGTAGCAGCAAAAGCAACAACA	60.122	AGTACTGATCGATCTCATGGGTG	60.397	241
732	KY326215	p3	(AGG)5	TTGCTGCTTCTAGCTAGCTTTGT	60.005	TATGACAGCATTCCAGAGCAGTA	59.919	239
733	KY326216	p2	(TA)11	TGGCAAGTAGTACGAAGACAACA	59.858	ATATCAATGATCTCACATGGGCT	59.707	246
734	KY326217	p3	(TCT)6	CGTGAACAAAATTGAAAGGTAGC	60.05	TAGATGGAGAGGAACTGAACTCG	59.893	224
735	KY326218	p2	(AC)9	AAAAACCAAAGTTCCGTTAGCTC	60.052	CCTGAATGTTTGCTCTCATGTTA	59.28	156
736	KY326219	p3	(TCT)5	TTTAGAGAGAGAAAACGGAAGGC	60.357	ACTTCCTAGAAACTTTTGACGGG	60.044	168
737	KY326220	p3	(GAT)6	CCATACTTGTGTTGTGTGTGTCC	60.244	CTCTGACACATGTGCTTCTTGTC	59.968	141
738	KY326221	p3	(CAA)7	TCATTCCGATATTGACAAAAACC	60.069	ATGTTGATGTTCTGTTGTTGCTG	60.088	236
739	KY326222	p2	(GA)10	TTCTTTGTTTCGAACAGAGTTCC	59.791	GGAAAGAGGAGATACAACTCCAAA	60.005	226
740	KY326223	p3	(TCT)8	AAATGCCAAGCAAGAATACAAAA	60.019	CGTTTTCCAGAGAGAGAAACAGA	60.04	147
741	KY326224	p3	(TCT)6	CTAAAGAAACAAGGTAACGCGAA	59.843	ACATGCAGTGTGTAATAGGGCTT	59.968	198
742	KY326225	p3	(CTT)5	ATCTTCCTTTCTCCATCCTTCAC	59.96	CGGTATCAGATAAATCGACCAAG	59.871	289
743	KY326226	p3	(GCA)5	GTGTCTCGGAAATGGTACAGAAG	60.047	TGTGTGTAAGGAACATTGTCGTC	59.95	177
744	KY326227	p5	(TCTTT)4	CGGGTAAATACTTGTAAGCAAGC	59.283	TGAGGTCAAAGCTCATTTTTCTC	59.885	163
745	KY326228	p3	(TCT)5	ATTCCCAAGCTCACTTATCATCA	59.979	ATTGTTCCATCTTCCATCCTTTT	60.069	150
746	KY326229	p3	(TCC)6	GCTACCTCTTCTTGTTCTTGCTG	59.725	AGTCTGCATCTTTATCAGTTGGC	59.803	118
747	KY326230	p3	(TAA)9	CAAAAGATAGAGCCTCGAGTCAA	60.028	ATTGCTGCTTACAACGATACGAT	60.063	213
748	KY326231	p3	(ATC)5	GGGCATCTATTTATCTTCAGGCT	59.974	AGATTCAGAGTCCACCATTTTGA	59.99	145
749	KY326232	p4	(TTCC)6	TCGAATCAAGATCAAACAAATCA	59.578	GCTAGTTCAGCGACATTGCTTAT	59.958	140
750	KY326233	p3	(TAA)5	CTCGTGGCTAATTTGATATGGAG	59.997	TAAATAAACAGAAGCCTGGTGGA	60.01	160
751	KY326234	p3	(TTC)7	AGAAATTTTGGTGTTTGCTTTGA	60.03	TGCCTTTTAAGGATACAAGACCA	60.01	238
752	KY326235	p2	(GT)10	AGCATAAGCAGTAAACCCTAGCC	60.176	TACCTCTTTCGTCGGAAATCATA	59.977	106
753	KY326236	p3	(CTT)5	AACTAGACAATAACGCAGTGGGA	60.069	AAAACAGAGCACCGACAATTAGA	60.176	263
754	KY326237	p3	(GAG)5	ATGGATGGGGAAATGAAGATTAC	60.266	TCATCATCTTCGTCAACAACAAC	60.03	205
755	KY326238	p2	(TA)6	TTGATTAGTCTACGGGGAAGGAT	60.205	TTCCAAATTCGGAGGTTTTACTA	59.077	272
756	KY326239	p3	(CTT)5	AGCTCATCTCTCTATCCCCAAAT	59.612	AGCCTTTCACGACAGGTATAACA	60.069	203
757	KY326240	p3	(TGG)5	CTCCATCTCTCTCTGATGCTGAC	60.547	CCAAACAACAATTCGAGATAAGG	59.886	252
758	KY326241	p3	(AAT)5	TCAAAACAGGACATTAACAACCA	59.411	ATGATACAAATGGGAGGTTTGTG	59.994	219
759	KY326242	p3	(GGA)7	GTAATGATCCGTGTTGACCAAAT	60	ATCTTTAGCAGTTGATCCTGCTC	59.062	168
760	KY326243	p3	(GGC)5	GCCTACTCCTTATTCGTCATCCT	60.004	ACCGAGGTTGGTGCTAAAGTC	60.543	195
761	KY326244	p3	(ATA)5	GAAGAAAGGTCTCTCAGGGTCTC	59.881	AAAAAGTATACAACTGGGACCGC	60.615	145
762	KY326245	p3	(GAG)6	GGCGGTAAACATACACGAACTAT	59.366	TAGTCACTCAAGAAATTCCCGTC	59.645	228
763	KY326246	p2	(AT)6	TAAATGTAGGGTTTGGAACATGG	59.991	AGAGAGGAAGACGACAAAATCAA	59.402	178
764	KY326247	p3	(TTC)7	TGATTCTTCTTCTCTTGTTTCGG	59.879	AGTAACTGTTCGTCGCTCTTGTC	59.999	284
765	KY326248	p2	(GA)8	ACGTGTATGGCTCTGCATTCTAT	60.062	AATCCTGATGACCATCTCCCTAT	60.055	195
766	KY326249	p6	(ACCCCC)4	TCAATCTTCAATTTGAGGGAGAA	60.061	TGATACCATTTGACGCATATCAC	59.74	229
767	KY326250	p2	(TG)8	GTTGTGTTGTCGGTAGAGGAAAG	60.082	GTTGATGAGATAGTCTTGGTCCG	60.012	208
768	KY326251	p3	(CTC)9	TTAGCTTAGCTGCCAGGTGTAAC	59.985	TCACTAAAAAGCAAATTGGGAGA	60.115	162
769	KY326252	p2	(CA)6	ATGAAAAACTATGCAAAAAGCCA	60.019	GTGGTTGCTAGACTGTCCATTTC	60.054	104
770	KY326253	p3	(CCA)5	AGCTTTCATGAACTCCGATCTCT	60.746	GTAGAGTCTCCTGGTTGAGGGAC	60.537	191
771	KY326254	p3	(TGT)6	ACGTTGCTTAAACGAGTTAATGG	59.625	TCATCATCAAAATCATCAGCATC	59.921	181
772	KY326255	p2	(AT)7	TGACCTACTCATCTTCATCCTCC	59.59	ATTTGGCATGTACTTCATTTGCT	59.917	168
773	KY326256	p3	(ATT)5	ATCTTTCAAATCTTCCAACGTCA	59.994	ATTGTTGTCAGTCCCTTCTGAAA	60.026	279
774	KY326257	p3	(GAA)5	GGTGATATTTCTTTCAGAGGGCT	59.984	AAATATTGTTGTTACGCAGGTGG	60.173	285
775	KY326258	p2	(AT)11	CCTCCTCATTTCTGTATGAATCTG	59.155	TACAAAGGGAGAAGGTGATCAAA	59.987	270
776	KY326259	p3	(ATC)8	TCTCCTCTTGTTGGTCCAATTTA	59.987	AACCAACACATACTCATTCCCAC	60.033	253
777	KY326260	p2	(AT)11	GTTTGTAACATTCCCACGGTTAG	59.695	TGTGTGTCAACTATTTCATGTTCA	58.135	202
778	KY326261	p3	(GAA)8	CTGTTGCTCACGTTCTCTATCCT	59.957	TCACAACCTCTTGACCCTTTTTA	60.022	202
779	KY326262	p3	(CTC)5	CTCATTCCTTCATTGAGTTGAGC	60.256	ACTGAGAATCGGGTGTAGTCGTA	60.068	236
780	KY326263	p3	(AAG)5	AACAGACAACAACAAGCCAAACT	60.123	TCTGATAAGGAATGGACTGGAGA	60.082	170
781	KY326264	p2	(TC)7	GTTAGGTCACATCCAACTCAACC	59.787	TACCTTTACAGGCCAGTTTCAGA	60.169	199
782	KY326265	p3	(ATA)7	AACGTGAGATGAGATAGTGACCC	59.521	GAAACTCGTCAGAGGTTTCAACA	60.686	200
783	KY326266	p3	(AGA)5	GGAGTCCTGAAGAAGTCCAAGTT	60.157	TGGTTTCTCATTGTCTTCCTCAT	59.99	114
784	KY326267	p3	(AAT)8	ATTTATTTCCCCTCGTTCATCAT	59.936	GCCATATTGACATGTTTGTGAGA	59.881	225
785	KY326268	p3	(GGA)5	AGAAGCTCATTTTCCGATTCC	59.68	CCCATTTCTCGGTTTCTTAGACT	60.011	219
786	KY326269	p3	(GGA)5	TCCGAACAGTCTGCTACAATAGTC	59.846	GTGAAGCCTTTTCTTCAAAATGA	59.765	153
787	KY326270	p3	(CTT)6	CATGTCTTCAAAAAGACAAACCC	59.9	CGATACAGCATTCAATTCTCCTC	60.109	150
788	KY326271	p3	(GCT)5	CTTTTTGTTTCAGTGATTCCCAG	60.022	TGAGTGGGTTGGTAGTATATGGG	60.008	226
789	KY326272	p3	(TAA)6	AAATTCATCTAAACCCTAAACCC	56.851	AAAAACTTATGAACCAGACGGAC	58.62	175
790	KY326273	p2	(AG)14	AGTCAGGGTCAAGACAGAGGTTT	60.568	AGGCCATCATCTTTCTCAATTCT	60.449	215
791	KY326274	p3	(CAG)6	CTACGTGGATCAGCTATTCTTCC	59.299	TTTCATTTCATCATCATTTGCAG	59.957	191
792	KY326275	p3	(ATC)5	GAGTGTCCCTTGAACTCATGAAC	60.031	TCTTGATGGGAAATACTTGGCTA	59.977	195
793	KY326276	p2	(CT)12	ATTCTAGGGTTTGGGAGAGTGAG	60.009	TTTTGTTATTTCATCGTCCTGCT	60.017	172
794	KY326277	p4	(GCTA)5	GGCTTCGTCAAAAATTAAAGGAT	59.873	CATCCAAATCAATGCATGAAGTA	59.846	164
795	KY326278	p6	(TCACCA)4	AAAAGTGTTCTTCCCATGAAACA	59.9	TGAAGAATCCCCATTTCTACCTT	60.186	170
796	KY326279	p6	(TCCCAG)4	GTTGTTGTTGTTGCCTTGTTGTA	59.991	AGCTTAGCGTAGCTTTGTTTCAA	59.767	201
797	KY326280	p3	(CCT)5	GGAGCTCATTCCCTTACTTCG	60.214	ACTCGATCTCGGAGACTTTCATT	60.619	180
798	KY326281	p2	(TC)6	TTCTACAGTTCAAACCTTTCGGA	60.149	TGAAACGTAGACGAGATCGGTAT	60.035	194
799	KY326282	p3	(ATG)6	AACAGGAGATTCAAAAGGGTAGG	59.888	AACTGCTAGCTTGTCTCCTTCCT	60.089	133
800	KY326283	p2	(TC)6	GTCGATTTGACCGAGTGATAATG	60.736	CTAAGTTTGAATAAACCGCTCCA	59.687	126
801	KY326284	p3	(GGC)6	TTGTGTTTTGTTTAATATCCGCC	60.121	GACGTGGATCGGACAATACTTTA	60.25	175
802	KY326285	p3	(GCG)5	ATCGACCATAAGATGAGATGGAG	59.456	GACCTCTCCTCCTTGTTCCACT	61.034	193
803	KY326286	p2	(TA)8	CATGCATTAGACTCCATGAATGA	59.974	CTGAAACATACAGAGCCAAAAGG	60.169	150
804	KY326287	p2	(TC)12	CGGTACGTTTTTCCTTTCTCCTA	60.816	TGAGGTCAAATCCATTATCTGCT	59.979	242
805	KY326288	p3	(GCC)5	GGTCGTCCTCTTTCTTGTCTTTT	60.155	CAATCCATCATCACAAGTCACAT	59.732	280
806	KY326289	p3	(CCT)5	TTTCAGATCCACTGTTCCATCTT	59.99	CACCTTTTGGTTTCAAACTATCG	59.92	133
807	KY326290	p3	(ATA)5	TGTCAAAATTATCAATTTCTGTAAGT	55.592	GGGTGGGGTGTAATATGAAAGTT	60.224	216
808	KY326291	p2	(CT)7	TCATCCATCTTCCTGGCTTAGTA	60.102	TTTCAAGTATTCCCACGACTGTT	59.92	210
809	KY326292	p2	(AT)7	GCGTGTTTGCATTTATTACGACT	60.424	TCGCTCAAGAAAGAAGCTAGAAA	59.926	228
810	KY326293	p3	(AGA)5	TATGTAATGGAATGGATTGGGAG	59.922	CTTCCTTCCACCATTCTCTAGGT	60.009	212
811	KY326294	p2	(AG)8	ATGGTGGATTGCTTGCTAACTAA	60.036	AGGTAATTATGCTCCCCTTTCTG	59.881	233
812	KY326295	p3	(GAT)6	TCTCAGGACAATCACCTTTTAGC	59.776	TGAGATCATAGAAATGCAACTGG	59.238	228
813	KY326296	p3	(ATA)6	AAAAAGCAGACATCATCCGTCTA	60.143	TCAATTTCGTTTTCATGATGACTT	59.884	236
814	KY326297	p2	(TC)6	GATATTAAGCCGTCATTCATCCA	60.181	TGAGGTCAAATCCATTATCTGCT	59.979	250
815	KY326298	p4	(AAGA)5	ATTTCTGGCAAGAAGTAATGCTG	59.806	TTTGCGCTTATTGTTGATAACCT	60.038	204
816	KY326299	p2	(AT)6	TGAAATTTGGAACTTATTCTTTGC	58.778	GATTCACTTGGTCCAATACACCT	59.272	285
817	KY326300	p4	(TTAT)5	AACAAAAGTGATGTGGTTTCGAT	59.797	ATTTTTCAACGCCATTGATATTG	60.089	247
818	KY326301	p4	(TAGC)5	ACCGTACGTCATTTGATAAGGAA	59.786	ACCTACAGAAACAGTTGGCGATA	60.069	177
819	KY326302	p2	(AT)7	TTCTTGTGGTTGAGGATGAGAAT	59.99	TCCAAGACTCATCACCAACTTTT	60.026	263
820	KY326303	p2	(AG)8	TAGCTCAACGACGAAAAAGAAAG	60.063	ACCAATGCAATTATCATTCAACC	59.969	249
821	KY326304	p3	(TCT)8	AGCTTTCTCCATTTCTTCAGGAT	59.754	ATAAAGCCAAACACTAGCTTCCC	60.039	163
822	KY326305	p3	(CTT)8	ATTACGGTCCCAGAGAAGAACTC	60.015	TTAGGATGCTGTCATGTTGTGAC	60.052	268
823	KY326306	p2	(GA)8	TTACCTTTTTGCGTGATCTGAAT	60.017	ACCAAAAAGTAATTTGCCTCACA	59.926	207
824	KY326307	p4	(TAGG)6	CAGGGTTAATTAAGGAAGCAAGG	60.342	GCTAGGTTTCTTCGCTTCTTCTC	60.16	180
825	KY326308	p3	(ATT)7	ACATCAAAATAACACCCAACAGC	60.163	AGCAACTGCCTCTCTTTCAGTTT	60.926	160
826	KY326309	p3	(GAA)5	TAAAAGAAGCACAGGTTTGGGTA	60.043	AATGGTGTCCTTCTCCCTGTTAT	60.122	136
827	KY326310	p3	(AGA)7	CATGTTGTTCTTTGACCAGTTGA	60.06	CTTAGTCGTGGTGGTGTGTATCA	59.966	152
828	KY326311	p3	(ATC)5	TGTAGATCATCGCATATCACCAC	59.866	ATGATAGCAAGGCTGCTACTGTC	59.953	213
829	KY326312	p3	(CTT)5	GAATCTTACCACGTCAGATCAGG	60.012	TTGGATATGGAGGAATTTTGATG	60.029	200
830	KY326313	p3	(ATC)5	TATAGATGAGGTGAGGATGTGGG	60.214	GTTTTATCCCCGGAAGATATTTG	59.934	190
831	KY326314	p4	(AGCT)5	ACTTTGTTTGAAGGCAAAACGTA	60.082	GTCATTGCCATGTCATTTTGTAA	59.756	199
832	KY326315	p3	(TCC)5	CTAATCCTCCTCATCATCTCCCT	59.94	GTATACCGTGCTTGTGTTTCCC	60.651	201
833	KY326316	p3	(AAC)5	GGAACGTCTAAGTTGTCAATAGC	57.17	TAATTTTTGCATCAAAATCCGTC	60.191	188
834	KY326317	p3	(TGT)5	AGATATGACTGCTTGCTCTTTGG	59.926	CTCAATTTTTGTCATGGAATCGT	60.23	232
835	KY326318	p3	(TTA)5	TTGGAAGAATTGGCAGAAAGTTA	60.115	GCAATAAGTGAGGCAAAAACTTG	60.173	181
836	KY326319	p3	(AAT)5	AAAAACGTACCACTATATACCATAGAAA	57.191	ACGTACTCTGCTGTTCTCCAGTC	59.996	235
837	KY326320	p4	(AATC)5	ACAACATCCCAAACTAATTGTGC	60.163	CAATTCCTTTCCCTCCAATTCTA	60.626	118
838	KY326321	p2	(AT)6	GTCCGTGACATACGGAGAATTTA	60.25	GGTGATGGATTTACGTTACCAAA	59.997	147
839	KY326322	p2	(AG)7	ATTGTTTCGTTTTGTCGAGTTTC	59.573	GCACAGCCATTACAAATACCATT	60.148	129
840	KY326323	p3	(AGA)6	CGTTCTCAGGAACAAGTGAGACT	59.967	AATTACTTTGTTCCTCTCCTCCG	60.011	256
841	KY326324	p3	(CCG)5	CCTTCTTCTGTTCTCATCACCAC	60.16	ACGACATAAGCTGGTAGGGAGAT	60.393	136
842	KY326325	p3	(ATA)5	AATGAACCTCATGGAACTCTTGA	59.99	TTTCTTCCCTTTTGTGGTCTATG	59.527	192
843	KY326326	p3	(CTC)6	AATGAAATGAATGAATGGGTTTG	59.943	GAGGAAATCGCGATAAAGAAAAT	59.959	161
844	KY326327	p2	(CA)6	TTACGAACCTGATAGAGAGCGAC	59.926	TTGAATTGAAAGAGCTGGCTAAG	60.03	238
845	KY326328	p2	(TA)6	GGCAGAGTAATTGAGATGAATGC	60.116	AGGTAACTGGCAAAATTTGAGGT	60.274	126
846	KY326329	p3	(CAA)6	CCCCTATAAACTTCAAACATTCG	58.974	ACATTTCATTCTCCACTCTCCAA	59.99	136
847	KY326330	p3	(ATC)5	ACCGCACAAAGTAGATGAGTAGC	59.859	AGTTCCTTCTTCTACCCAAATGC	60.018	234
848	KY326331	p2	(TA)8	TGACTTACCTGAGAGATGAATGC	58.475	CGTTGGATCTCTCTTGATATTGC	60.109	228
849	KY326332	p3	(CTT)5	AGCTCCATCTCCAATTCAAAACT	60.479	TTTGTATGAGCAGAGGGAGAAAG	59.9	150
850	KY326333	p3	(ACA)5	AAAAGGGAAGGTAGTCTTTTTGC	59.252	CAGTATCCAACTACTCTCCGTGC	60.199	193
851	KY326334	p3	(TCT)5	TGTCTCTTTTGGAAAGACATGGT	60.026	CCAATTGGTGATTGTAATCAGGT	59.994	152
852	KY326335	p2	(TG)6	GCAACAGGTGTGGATATTTGATT	60.129	TCAAGGATTGGATACCTCTAGCA	60.102	176
853	KY326336	p3	(GAC)5	CTTTAGAGACATCGAAGCACGTT	59.961	GAAGATGACAGGTAACATTCGCT	59.672	210
854	KY326337	p3	(CAG)5	ATGGAAGCAGACGGTTATAGTTG	59.573	CCAAAGCAAGTTTGAGTAGCAAT	59.841	233
855	KY326338	p2	(AT)8	TATATAAGCCAACCGGACACGTA	60.603	TTCTTCTCTCTCTGTGCTTCCTG	60.308	168
856	KY326339	p6	(CAAATA)4	GTCCAACCGTGAGGGTTACTAAT	60.509	CTACTTGGCATCACTGCATTTTT	60.533	235
857	KY326340	p3	(TCA)5	TTAGGCTTGAAGTCTGGACGTAG	59.955	CTGAGAGAGAAACTGTCCCACTG	60.466	174
858	KY326341	p2	(TA)7	TGTTCACTTAAACTGACGCCATA	59.698	TTTCGTTTTATCAACCTTCATCG	60.342	213
859	KY326342	p3	(TTC)9	AGAAAGAACTCACTTCCCAATCC	59.995	GTCGAGAATCATGTCTTCCATGT	60.384	199
860	KY326343	p2	(TA)6	TAGCTTGTTAATGCTACACGCAA	59.984	CTAAGCACAAGCTCACGACCTAA	60.945	189
861	KY326344	p3	(GAA)6	GATATGGAAGCCATTTTTCACAG	59.857	CCCTCTCTCTGCTCTTCTTCTTT	59.795	254
862	KY326345	p3	(CAA)6	ATTGTTTCACCTTCTTCCTTTCC	59.874	AGTGATGAACATTCGGACTGACT	60.052	201
863	KY326346	p3	(AGA)5	AAGCGGAAGAAATGGAATTAGAC	59.988	AAGATTGGGGTTTCGTTATCAAT	59.968	204
864	KY326347	p2	(TA)10	TTTCACCATTAAAAAGCAACAAAA	59.923	CACGCTCAACTCAATCTTGATAA	59.415	164
865	KY326348	p2	(AT)6	ATACATAATTTATCCGCCCCATC	60.145	CTTTCCTGACATAGATGCCTGAC	60.144	192
866	KY326349	p3	(CAA)5	AAGCAGAGGCAGCGACAG	60.45	GCTCGTACAGAGGATGAGACAGT	59.959	188
867	KY326350	p2	(AT)6	TAATGCTCCGGAGATAAGAACAA	60.102	TCCTAAACAACCTTGAACATTGC	60.389	181
868	KY326351	p2	(TA)6	CCCCTAACACTATATCATGAAACC	57.944	TGCCGTAATGTCCTCTAAACTGT	60.069	237
869	KY326352	p3	(CCA)5	ATTCTTCCCAATTCTTCCAACTC	59.839	GAGTCAGCTGGAACACCCTG	60.861	246
870	KY326353	p2	(AT)6	TTTGTTACAGTGATCCTTGCTGA	59.799	ATAACATCTTTACCGTGCTCTCG	59.7	158
871	KY326354	p3	(TCT)6	CTTACCTTCTTCTGGAGAATCCG	60.586	GGAGAAGAAGTCGGATAAGGTTG	60.471	215
872	KY326355	p3	(GTA)5	GAGGAAACAGAAATGGAGTTCCT	59.995	CTGATGCTTTCGAGTGACTCTTT	60.068	248
873	KY326356	p2	(TA)7	AGAGAACCCAATTTATGGTTGGT	59.998	GTACCAAGAAACTGGAACAGCAC	60.089	218
874	KY326357	p3	(GGA)6	AGAGAGGATATTGGGGTTTGTGT	60.122	AATCGTAGGTCAAACCACTTCAA	59.92	223
875	KY326358	p2	(TA)6	GCAAAATGAGTTACGGTTGGTAG	59.946	TTTGACGATATGTTTTCCTCACAT	59.778	184
876	KY326359	p4	(TGGC)5	ATGCATGCAATGTCTAACAAGTG	60.074	CTTGCTTCAATCGTACGAAACTT	59.841	176
877	KY326360	p3	(AAC)7	CCCTTCCATTTCTACACATTTTG	59.76	AAGTAATTGTCAGCCGGAATGTA	59.912	181
878	KY326361	p3	(TCT)7	TGTTGTTTACCGTTGGGTTATTC	60.03	CAACTTTGTTGTCATGAAGGTGA	60.06	162
879	KY326362	p3	(AAG)8	TGGTCCCTAATGTATTAACCACG	60.01	CATCTCCACTCATTTCCTTCATC	59.954	252
880	KY326363	p3	(GAA)5	ACAGCAGTTTTCAGCTATCAAGC	60.095	GTTCTGCAGAGGATGAAGCAAAT	61.962	144
881	KY326364	p3	(AAG)5	GTTGGACAAAATAACCGTGTGTT	60.069	CGGTAGCTCTGGAAATAAGTCAA	59.801	134
882	KY326365	p3	(GAG)5	ACTGATTGGCAGCCTGTATCTT	60.158	GCTGCTAGTTTTCATAACGGAGA	59.932	207
883	KY326366	p3	(TTG)5	TCATCTCATTTGTGTCGTTCATC	59.992	CAATATGCTTCAACAGCAACAAG	59.829	218
884	KY326367	p3	(AAG)5	GCCTAGGATGCATCTATGATTTG	59.969	CTCTTCTAGTATCCCTCCTCCCA	60.095	144
885	KY326368	p2	(AT)13	CATTTCCTAAAAACATGTACAAAATGA	59.651	CCTTAAACCCTGAACCCTAAACT	59.027	292
886	KY326369	p5	(AGCAA)4	TCGAAACCTAACAGATCATTTGC	60.484	TCAGGCAATTAGAGTGTCAGTCA	59.928	191
887	KY326370	p3	(TGG)6	AATTACTATTAGCGCCCCAAAAA	60.213	CTTTCTTTCAGATCATCCACCAC	59.99	220
888	KY326371	p3	(GCC)5	TGGTATCATTCAACACAATCTGC	59.881	CTGTTGATTTCCAATCAGGAGAG	60.116	225
889	KY326372	p3	(ACC)5	CCTAATTATACCGTGCCATGAAA	60.102	GAATATACCGCTATCAACCATCG	59.746	290
890	KY326373	p2	(CT)14	AGTAAGAAGAGGCAGCAGAGTGA	59.846	TACTGCCATTAGTGAAGTGCAGA	59.955	146
891	KY326374	p2	(AT)7	GATAACGCTTCAGTACATGCGT	59.321	TGGGATGATAAAAATTGGTGGTA	60.292	236
892	KY326375	p3	(ATC)6	TTATGCTTTTTCCTCTACCACCA	60.01	TGATTTGGGTAAGAAGTGAAGGA	59.987	135
893	KY326376	p2	(AT)10	ATGCGTTCATCATGTAGGTTCTT	59.912	TTTCAGAAGTAGTCGATCGGAAG	59.9	148
894	KY326377	p3	(GAT)5	GATTGATTTCAGGAGACCATCTG	59.954	TTGATATTGATTATATGCGTGCG	59.867	270
895	KY326378	p3	(TGC)9	AAGCTCCTTCTCTTCTCCATTTG	60.366	CAATGACGACATAATCAAACTCG	59.527	154
896	KY326379	p2	(GA)6	AATACGAGAATTTGGCTCGAATA	59.186	TCATTGTGTAACTCTCATTGCAT	57.316	300
897	KY326380	p3	(TCT)5	TGTAAGTCTTCCCTCTCTTTCCC	60.115	TGTTTGAATCAGAATGTTCCCTT	59.864	187
898	KY326381	p3	(ATA)6	TTTATATCTCCTTGTCTCCCGGT	60.205	AATGGGTGCACATTAGAAAAGAG	59.552	285
899	KY326382	p3	(ATT)9	ACCACTTGAAACAATCATGCTCT	60.054	AAATTAATGACCTGCAATTGACC	59.285	278
900	KY326383	p5	(GTTAT)6	GATTGATGAAGTCTCCGACAACT	59.635	AGGGAAAAGCAGGTAACTATTGC	60.039	279
901	KY326384	p3	(GCA)7	TGCAGTTGCAGAGATTTCATAGT	59.057	GGAAGAAGGAAGAGGATTACTGC	59.754	217
902	KY326385	p3	(ACA)9	ATTTAATCAATGGGCTACAGCG	60.343	CATACACTTCTCCTTCCTCATCG	60.137	291
903	KY326386	p5	(TCACC)4	GCATTTTGCTTACAGACCTCATC	60.15	TTCAATTTTCAAACTCCAAGCTC	59.765	208
904	KY326387	p2	(TA)7	TTCTTTTTGCAATTGAATGGAAC	60.33	TGACTCCAAACTGAAGCAATACA	59.799	259
905	KY326388	p3	(CTG)6	GGAGAAGAGCCGAAGGTTATTAG	59.779	TTGGAGAAGAACCATCTTTCTGA	60.228	184
906	KY326389	p5	(TTTTG)6	GAAGTTTGGCATCAACAATAAGC	60.023	AAAAGGAGTGAACGTGTCACAAT	59.957	235
907	KY326390	p3	(TCT)5	CATATCTGATTCAGCCGAGTTTC	60.109	GTTAGCTTTTAGCCGTAGTGGGT	60.089	211
908	KY326391	p3	(CTT)6	CCAGAGTCAATTTCCAGTGAAGA	60.646	ATCTGAGAACTTACCAGCAGCAG	60.089	120
909	KY326392	p3	(AAG)6	CATTCCCAAGACAATCAAAAGAC	59.864	TTTGCAGAATCAAACTCACAATG	60.159	273
910	KY326393	p5	(CCAAA)4	CTAGACAAAGACCCATCCTTTCC	60.347	CAGCAGAAGCTAGAAGAGAAACG	59.975	154
911	KY326394	p2	(TA)9	GTAATGAATACCCTCGCGTACC	59.763	ATCCGAAAACATATGTCCCTTTT	59.968	171
912	KY326395	p3	(AGT)5	TTGAGGTCAAACTCAAACCCTAA	60.022	ACTACGAAGGCACTATCAACCAC	59.6	124
913	KY326396	p3	(GAA)6	TGAATTTCCGCACAATTTTAACT	59.898	AAAAATACAAATCACATACCCCG	59.08	192
914	KY326397	p3	(AAT)5	TTAGAGTCCTTACGAGTCCGGTT	60.519	CAAAGATGCACTAAGCTAAATTCG	59.512	262
915	KY326398	p6	(CGAGCC)4	TCGTATGAATTAATTGAAGCGTGT	59.93	ATCCTCGAGCCTTAGTCAAGTTT	59.81	200
916	KY326399	p3	(TTC)6	ATCATGGCAAGCTACAAACCTAA	60.036	TTATGCATCGTGTGTTTTTCTTG	60.048	241
917	KY326400	p3	(TAA)5	GCCGCTAACAACTACTCTGTTTC	59.509	ATCATCTCCAGCTCCTTCAACTT	60.619	170
918	KY326401	p3	(TTC)5	AGCAAAGAAAGAGAAATGAAGGG	60.236	CCAAGTTTTTGGATTCACTCAAC	59.9	245
919	KY326402	p3	(ATA)6	TTAACATGAGCTTCAATTCCACC	60.358	ATTCTGGACACTCAATTGCCTT	60.004	128
920	KY326403	p2	(AT)6	TTTTCTATGCGCAAAATGGTAT	58.699	TTCTTCGAATCAGGGAATTGATA	59.922	282
921	KY326404	p3	(TAA)8	ACACATACACTTGCACCAACAAC	59.878	GACTTTCGTCAACTTGATTCACC	60.033	125
922	KY326405	p3	(GAA)5	CTGACTGCTTTTGGAAATTCAAC	60.156	TATCGAATTAACCATATGGGCCG	63.801	168
923	KY326406	p3	(GGC)5	CGAGGTTTCTAGGGTTTCTGATT	60.011	TGTTAGCGTTCATCATTTGTGAC	60.053	251
924	KY326407	p3	(GTA)5	CCATCTGTTGATCATGAAACGTA	59.875	AATTCTACCAGGACCTTAGCCTG	60.031	235
925	KY326408	p3	(CTA)5	GAAGAGCTGGTTAGGGAGATCAT	60.109	CAGCTGTCCCTTAGAAACGTAGA	59.955	192
926	KY326409	p2	(TA)6	TACAATGGAGAAATTAAGGGTGG	59.277	CGTCCCCATTAAATAATACCACA	59.858	265
927	KY326410	p3	(CCT)5	CAGACAATCTCCTCATCATCTCC	60.088	AATTCTCTCCTTACCACTACCGC	60.037	264
928	KY326411	p3	(CCA)7	CTAGAGTTGCAGAGGATGCAGTT	60.089	CTATCATCATCATTGGGAGAAGC	59.944	182
929	KY326412	p3	(GAA)5	CAAATAGTCGTGGGTAGTTGAGG	59.935	TACGTTCTCGCGGTTAGGTATAA	60.051	215
930	KY326413	p3	(CTT)5	TTCCACGTATACATCGACTGAGA	59.646	ATAAAACTTGATCGGAGGGCTAA	60.32	139
931	KY326414	p2	(TA)8	TGGGCTTTTCCATTATACAACAA	60.567	TGTATTTGTGAATTTTGATTGCG	59.889	147
932	KY326415	p2	(AG)7	CCATAGGGAAAATGTGGAAAAAT	60.284	GCAGTCACTGGAGAAAGAAGAGA	60.181	182
933	KY326416	p3	(ATC)5	TGAAGACAGAAATAAGAGGCCAA	60.243	TTCAAGAACAGAGCTTTAGCAGC	60.321	203
934	KY326417	p2	(AC)7	CCGCTAAGAAACAGACTCCATAA	59.801	TGCTTCTTCGTCTTCTTGTTTTC	60.048	196
935	KY326418	p2	(TA)7	CCATGCACATCAATCTAAGAACA	60.011	AACACTTTGAGACACGTTGGATT	59.957	174
936	KY326419	p3	(ATG)5	TCCCTGCTATCTTCTTGTCTTTG	59.9	GTTCACATCGTTGTGTTGTTCAT	59.817	186
937	KY326420	p3	(AAC)8	CTCCTTTTCCTTCTCTTCTCCTG	60.002	AGGTAGTCTTTCATTCGGCACTT	60.527	241
938	KY326421	p3	(CAG)5	GTCGAACATATATGCGAAGGAAG	60.003	GTCTTAAACTCACTTCCAACCCC	60.261	213
939	KY326422	p3	(AAT)9	TTCGATCGATCTCAGTAAACACA	59.761	CCCAACATAAACACCTACTGCTC	59.941	232
940	KY326423	p3	(TGC)5	TAATTACTCGCGTCATTTCCCTA	60	CATTCGAACCTGAACAGAAACTC	60.158	211
941	KY326424	p3	(AGC)5	AAGCAGCAAAGGAAAGTCCTC	60.012	aCGGGGATTATCATCAGATTGT	59.559	231
942	KY326425	p3	(GAA)6	GTTTATGAGAGAGCTCGAGCAAG	59.818	AGAAGCTCTCTGTTCATCAATGG	59.899	181
943	KY326426	p2	(AG)6	TGTAAAGTGGTTAGCTGAAGGGA	60.169	CGTCAAGAGCTCAGAATGAAACT	60.068	172
944	KY326427	p3	(AGC)7	AACCGTAACCCTAGTCATTCCTC	59.79	AAATCTGGAAGAACTCTCCAACC	59.995	131
945	KY326428	p3	(ATG)7	ATCATTGGACAAGAATTGTGGAG	60.235	CAATCTCAAATCTTGTTGACCGT	60.399	272
946	KY326429	p2	(TA)7	ATGCTAGCAATTTCGAGGTATCA	60.128	TCAACTGTCGACGAGGTAAAAAT	60.048	109
947	KY326430	p5	(TTGTT)4	TCTTCATCTTGTTTGGACTCCTC	59.743	CTTTTGAGCATCTCCATTTCTTG	60.243	267
948	KY326431	p2	(TA)6	ACTCCTTCTCCAAAGTCTACGCT	59.963	CCTAAGTACAGGATTCAATTGCG	60.03	239
949	KY326432	p3	(TTA)5	TGCTCCAGTATCTCTATGCACAA	59.919	CACTAGAGCTGCAGACTACCACA	59.756	108
950	KY326433	p2	(TA)7	CGGATATGAGATGGTTCAATACAA	60.095	TAAATTCTTGGCTTCGTCACTGT	60.176	243
951	KY326434	p3	(AAG)5	GAATTGAGCTGCAGAAAAGAAGA	60.143	ACTCGTCAGTCGTGTCCTTGTAT	60.11	161
952	KY326435	p3	(TTA)6	GCACTGTTTCTTCTTTTTGGATG	60.156	GATGGTATACCTGATACGACCCA	59.979	198
953	KY326436	p4	(TTTC)5	AAGGGTGACTATGTTGATGGAGA	59.878	TGATGATCATTCACATTGGATTC	59.642	191
954	KY326437	p3	(GAA)6	CACCTATTCGGAACGTTAATTTG	59.79	GCAACTCGCTCAATCTTCCTATT	61.071	199
955	KY326438	p3	(ATA)5	CCCCTACGTACGTCAATATCAAG	59.801	AAAAGCAAGAATTTTTGGAGACC	60.001	236
956	KY326439	p3	(CCG)5	TACTTTTTCCAGGAGTCCAAACA	60.022	GATCCAGTTGAGAGGGTAGATGA	59.59	203
957	KY326440	p3	(TTA)6	TAAATAGCTAGGCCAATAAGCCC	59.994	TTTCTGGAGTAAAGACGAGCATC	59.906	265
958	KY326441	p3	(TAT)9	ATGACCCGCTTATACAATTCTCA	59.877	TCACGAACAATAGATAGGGGGTA	59.745	168
959	KY326442	p2	(TC)11	CGAATTAGGAATGCAATTTGTTC	59.864	AAAAGAGGAGGAAGAGGAAGAGG	60.682	269
960	KY326443	p3	(TCT)6	ACACCCAATAAGCTCTCTCCTTC	60.142	TCTCATCCCAACAGGTAAAAGAA	59.987	221
961	KY326444	p3	(AAG)7	CCCACTGCATATAAAGCAAACTC	60.036	ATGGAATAGGTGAGAGCAGCAC	60.659	237
962	KY326445	p3	(GAA)6	AGATCCGGAGAGCTTCTGATAAC	60.236	TTCAAAACCTAACTCTGGATTCAA	59.203	186
963	KY326446	p3	(TTC)7	TGCTGTGTTTTTGGGTTTTAAGT	59.959	ACAAGGGTTGGTCTGTAAGTCTG	59.595	197
964	KY326447	p4	(CCAA)5	CCTTAACAGTTTGTCTCGCTCAC	60.341	TTTTGGTGGGTGAATATAGGTTG	59.991	244
965	KY326448	p2	(TA)7	AGGTTAAATTTTGTTCAGTGCGA	60.05	ATCAGTTCATGTCCTGTCTGGTT	59.915	213
966	KY326449	p2	(GA)6	GTGGAGAAAGTGATAGAGAGCCA	59.899	CATCTTTCTGGGGATTGTATGAC	59.717	178
967	KY326450	p5	(AACAG)5	TTACAGTGTTGAAGAATTGCAGG	59.322	GATCCTCCTTCCGTAGCATAGTT	60.004	255
968	KY326451	p3	(AGG)5	GATGAGGAAATGTCTTCGTTTTG	59.994	ATCAGGAAGATGATCAAGCACAT	59.982	196
969	KY326452	p3	(AGA)7	AATCGGAAGCTCATTCTGAATCT	60.573	TTATCCTTGTCCTTGTTAGCTGC	59.806	160
970	KY326453	p3	(GAG)5	ATCGGTCAGTTTACTCCCTTCAC	60.756	TTTCTGGGTTCCAGAGAATGATA	59.952	222
971	KY326454	p2	(AT)9	ATGGGATTGTTAGGTCTCTGGTT	60.122	ATGTATGAGAGCATATGAATGGT	55.328	219
972	KY326455	p3	(ATT)7	CGAAGCTGTGCATGATAACTACA	60.332	TTTTCTTCCAATCTAACGATCCA	59.957	159
973	KY326456	p2	(GA)6	ATTGAATCGGAGAGACAACAAAA	59.994	GTCCAGTCTCTGTGCTGCTATTT	59.963	165
974	KY326457	p3	(TGT)7	CTTGTTCATCATCATCTCCATCA	59.947	CCTCTCTGCTGAAACAATGAATC	60.256	220
975	KY326458	p3	(TCT)10	CGGAGTTGTCTACTCATGCTCTT	59.957	TAAGACCTGCAACAAAAACAACA	59.714	165
976	KY326459	p3	(CAG)6	CTTCATCTGCGTTCTCTCTGTTT	60.068	ATTCAGCATAAACCCTCTCCAAT	60.212	234
977	KY326460	p2	(AG)8	TTCATTCATTGATTGCTGATGTC	59.959	ACTCGATCTCCTACCACATTGAA	60.012	218
978	KY326461	p2	(AT)11	TTCGTTGTTGTGTGTACTTCTCA	58.402	CAACATCATCATCCATGGTTACA	60.496	261
979	KY326462	p5	(TCCAA)4	GTTGAAAGGTTGGGAGATTACCT	59.769	GCTGATGCAAACTGTGAATTATG	59.666	189
980	KY326463	p4	(ATCA)5	CATCCACCCTAAACCAAAATGTA	59.991	CCACTCTAGAGGAGAAACGTCAA	59.929	138
981	KY326464	p3	(AGA)5	CAACGTAGTCTTCGTAATCTGGG	60.062	GTTCTTCACTGCAACAACCTACC	60.089	170
982	KY326465	p3	(ATA)6	CCCAAATAAATTAAGGGAACTCG	60.077	GCATACGCATACCCATCTATCTC	59.868	259
983	KY326466	p3	(ATC)5	TTGATTCAGACAAGATCCAAACC	60.346	TTGACGTTGCTCGATTTTAATTT	60.019	259
984	KY326467	p3	(GTA)5	GTTTGAGTTCCAGCTTCTGAAAG	59.573	CTCCATCAATGGCTTCTATTACG	59.997	188
985	KY326468	p3	(CAA)6	TTCTCCGTAGATTTCAGATTCCA	60.082	TTGGACACAAGCATCAGAATATG	60.011	265
986	KY326469	p2	(TC)6	AACAAAAAGCAGAAATTGACAGC	59.826	CACCGGCAAAGAGTAAGTACAGT	59.761	222
987	KY326470	p2	(CT)7	AGGAGACAACAGGTCAACGATAA	60.047	GACAAATTAGGTCGTGAAATTGG	59.765	139
988	KY326471	p3	(TAA)7	ACCCTAAGAAGACGAAGAAGGC	60.254	AAAAATCAATTTCCACACCATTG	59.977	216
989	KY326472	p3	(TTC)5	ATCTATCCAATCAATCCCTCCAC	60.398	CAATACATGCTACAGTTGCTTCG	59.85	131
990	KY326473	p3	(GAG)5	ACGATCTCGATCTCAACTATGGA	60.11	GAAGAAGAGGACGAAGAAGAAGC	60.142	170
991	KY326474	p2	(AT)7	AAACAACAAACAGACTGCTCACA	59.872	ATTGGTCGAATAGTGCTGTCATT	59.912	188
992	KY326475	p3	(CAT)5	TTTCGTACATGAATTTGATTCCC	60.069	ATAACCCAGCTCAGAAATTCCAT	60.212	267
993	KY326476	p4	(AACC)5	TTTGTCTTCTTCCAATTCCTTCA	60.095	GGTAATGGTTTAACCGTGTTTGA	60.03	203
994	KY326477	p2	(AT)6	AAAACCCAAGTTAAAGTACCATTG	57.752	TGTCTGTTACAATTATCTGTTTTCTAGC	58.587	163
995	KY326478	p3	(GAA)5	GGAAATAAACAATGAACACCGTC	59.643	AATGGACATGGACAGTGAAGAAG	60.409	126
996	KY326479	p3	(GCC)8	TAATTGGAGAAGTACCGGACAAA	59.886	AGTGAGTCGGAGAGCTGCAGTAG	62.505	241
997	KY326480	p3	(GCT)6	ATTTATCAAATAATCAACCCCCG	60.15	GACAACTCGTGGATGCAGTTC	60.716	224
998	KY326481	p2	(TA)6	GTAGGTATCAGCGACATCATCGT	60.415	CGATGCAAATTGTGAGAGAAAGT	60.656	171
999	KY326482	p3	(CTT)9	ATATGACCCCATCCATCTTCTTC	60.398	TCAAAGATTCAATGGAAAGGAAA	59.937	229
1000	KY326483	p3	(TTC)5	CACCCATTTCTGAATTTTCTCTG	59.987	CACTTACCTCGCTGACTGAAATG	61.191	289
1001	KY326484	p3	(TTC)5	ACTCTTGCCCTAAATTTTTCCAA	60.331	AAAGGTTGTTCTTTGTTGGTTGA	59.935	158
1002	KY326485	p2	(CT)6	AGCAATTTCTCCAATTTTCAACA	59.997	GGGAATGGAATACATGTTTGTGT	59.87	204
1003	KY326486	p3	(AGA)5	TTGAGCTGAGCTTCATTGTTATG	59.549	GCAAAATCTGACAAAGGAGAAGA	59.885	178
1004	KY326487	p4	(GGGC)6	GCAAAACAAAAGGTTATGCATTC	59.903	GTTTGGATTTAGCCACTGACATC	59.891	232
1005	KY326488	p2	(AT)7	GCCCATTACATTGAGAGGTTAGA	59.515	GAAATTGAAATTGAGTCGACGTT	59.536	182
1006	KY326489	p3	(CGA)8	ATAATTCTGCTCTTCACCAGTCG	59.797	CTCTGTAAAACAAAGGACGTTGG	60.075	161
1007	KY326490	p3	(TTG)5	CGTCCATTATGATCCTAAAGCTG	59.997	GCTTCCATCCTAGAATGTCCTTT	59.984	202
1008	KY326491	p2	(AG)6	TGATAAGTCGCCATTCTACACCT	60.035	AGAAAGAGGTAGATGGTGGTGGT	60.286	150
1009	KY326492	p2	(CT)9	GCTGAAGCTTCTCCTCTCACTTT	60.668	AACACAGGAAACACAGAAAGAGC	59.846	119
1010	KY326493	p2	(TA)13	CGATGAGATGGGATAACGTTTAG	59.871	GGCACTATGCATTCTTCATTTTC	59.989	261
1011	KY326494	p2	(CT)6	TTTGGTTGCTGAGGAAAAGATTA	60.115	ATATGGGGTAAATCGGTAAATGC	60.175	217
1012	KY326495	p3	(ATC)8	TTTGCTTTCGGGTAAGTTGTAAG	59.722	CCAGCACCTAAAGTTCAAGAAGA	59.935	202
1013	KY326496	p3	(CAT)5	CGTCCTTTTGAATTTAATGCTTG	60.013	AGTGATGAAATCTCACAGGGTGT	59.915	176
1014	KY326497	p3	(CTG)5	TGTTGCTGAAGTTGTGACTGAAT	59.834	GAACATGTTTGGAAACCCTGATA	60.102	183
1015	KY326498	p3	(TAT)6	TTTATTACGGGTTTTGGTTGTTG	60.026	CATAATCCTCAGCCAAAATTTCA	60.311	176
1016	KY326499	p3	(TGA)5	TTCATCAACAGTCACATACCCTG	59.906	ATTCTCATCAGCTCTGAAACCAA	60.256	215
1017	KY326500	p3	(TAT)8	CCAATCTCTCTGTCCTTGTTGTC	60.16	CATGAAGGTGATGTGGGATTTAT	59.959	203
1018	KY326501	p5	(CAAAA)4	CTCGTTCAATCATTCAAACATGA	59.989	CAGTTTCTGTGTCGATTCGTGTA	60.218	195
1019	KY326502	p3	(ATC)6	TCTTCCTCATCAACATCCAAGAT	59.954	ATTGTTGAAGAATGGGATCAAGA	59.828	255
1020	KY326503	p3	(GTA)6	CTGTAAGTTCTGGTTGTGCAGTG	59.888	AATGGGCAACCTCTTAATGGTAT	59.988	168
1021	KY326504	p5	(AAATT)4	GATCCAATCCGATCTACAGACAA	60.334	TTTGGACTTTGAAGAGCACTGAT	60.289	129
1022	KY326505	p3	(TCT)5	ATGGAGATCCTCATCAATGTCAC	60.213	GTACTCGTATCAGTCGGCATTTC	60.041	237
1023	KY326506	p3	(TGC)6	CGATCGATATAGTCGAAATTGCT	59.642	CTTATTCGGTGAAGTGGAAAATG	59.886	167
1024	KY326507	p3	(GAG)5	GTAGTGAGGAAGAGTGGCGAAG	60.436	TATCTGGAATCGAGCTAGCAGAG	60.143	190
1025	KY326508	p3	(AAC)7	AAGAGGAAATAACGTTGACAGCA	60.176	TGTAGGTTCTTGTCGGAGAGAAA	60.281	151
1026	KY326509	p3	(CTG)6	TCATAACCCACTTGCATATACCC	59.983	GGTTATTACCATGGAGTGCAGAG	59.906	182
1027	KY326510	p2	(AT)7	ATGCATCTTCAAGTATGGGTGTT	59.781	GGGAAATTCATAGTGGAGAACAA	59.363	242
1028	KY326511	p2	(TC)9	CACATTCGTAAACATCCCATTTT	59.997	AAGTCAGTGAACAGGTCAAGAGC	59.974	202
1029	KY326512	p2	(AT)6	TCATTTTGTACACACATACCTAAGCTC	59.914	AACGGATTAGTTGGACGGTAAAT	60.02	229
1030	KY326513	p3	(AAG)5	GTCAAGTCAGGGTGAGAGTTGTC	60.207	CTCTGCTAGCTTCCTTCTCCTCT	59.943	170
1031	KY326514	p2	(TC)7	CGCTGCTGAAATTACATCTGATA	59.42	ACCGACAAGCCAACATACATAGA	60.783	167
1032	KY326515	p2	(GA)7	AACAAATGGAGAAAAACGCAATA	59.898	AAGGATAACTTTCCCACAAGGTC	59.769	208
1033	KY326516	p2	(AT)7	ACTCTCCACACCTTTCACTATGC	59.696	TCTCCTCCCTTTCTTGATCTCTT	59.846	188
1034	KY326517	p2	(AT)9	AAGGTGAAAGAAGTGATATTGCTC	58.057	TCTAATTTCGTCCTTGAGTACCG	59.675	121
1035	KY326518	p3	(GCA)5	CAAGTTCGCTACTTTACTCGACG	60.469	CACCAGAAGAAGAACCCTTATCC	60.347	185
1036	KY326519	p3	(ATC)6	GAAACAAGCATACCGAGTGAATC	60.021	CGACCATTTCCATGTGTTTGTAT	60.873	215
1037	KY326520	p3	(TAT)6	GCTACCGTAGTTATTAGGCCGTT	59.961	TTTCCATCTATCGTGAAGTCGAT	59.979	191
1038	KY326521	p6	(TTTTAT)4	AACGATTTCAAAGTTGTCCAGAA	60.028	AATCCAAACCAACCCAACTAACT	60.031	202
1039	KY326522	p3	(CCT)5	GCAAACCGACATCCTGTACTTAT	59.45	CTGACATGGCTGTGTTCTTTCTT	60.705	197
1040	KY326523	p3	(CAC)5	ATCTGTACGGAGGATAGAGGAGC	60.129	AAATAAGGGAACTCCAGCATAGG	59.881	146
1041	KY326524	p3	(AAG)6	TGGAACTACCCTCCAAGTCTACA	60.04	CCATGTCCATCGAAGAATAGAAG	59.973	189
1042	KY326525	p3	(AAT)5	CTTAAATCCCAGAGTCGTTGATG	60.008	CAAATATCAAAATGGCTAGAGCG	60.121	221
1043	KY326526	p3	(AAG)7	CTACCAATGCAGCTACTGGAATC	60.163	GGTGGGTGGGGATAATAAAATAA	60.033	232
1044	KY326527	p3	(GTG)6	GTCTTTTCATGACCATCATCCTC	59.825	CAGCTGGCATTGTAGTCTTTCTT	59.961	157
1045	KY326528	p3	(TTC)5	CCTTCATCACTCGGAGGTAATC	59.962	CTTCACAGATTGAGGAATCCAAC	59.99	162
1046	KY326529	p2	(TA)6	AGAAGAAAGAAAGAAATAGCCCG	59.452	CACTAAACAAGAACCTCCAAACTC	58.439	229
1047	KY326530	p3	(ATG)6	GCTGGAAGACGATGATGATTTAG	60.109	GCACCGTAACAATTCTGCTTATG	60.884	144
1048	KY326531	p5	(AGAGA)4	TCTATTTCTGTGAAACAGGGGAA	59.987	TCATTCATTCGGTAATCCCTATG	60.049	200
1049	KY326532	p3	(ATT)6	CAGCTAAGCATGGACTAATTTGC	60.284	TAAAACACCTTTGATGTCGCTTT	60.05	217
1050	KY326533	p3	(ATC)5	TCCCTTCATTAACACTGACACCT	59.914	AAAGGGTGGTTATGATGACATTG	59.994	261
1051	KY326534	p2	(TA)6	AAAAATAAAAACAATTCGCCCTC	59.765	GTACGGTAATCGATACATGTCCA	58.779	181
1052	KY326535	p2	(AT)9	AAGCTTTAGATCGAACCCAAAAT	59.556	TGAATGAATGAATGTGTGGGTAA	60.103	271
1053	KY326536	p2	(GA)7	TTGGAGTGCAAATTGAAGAAAAT	59.997	CCTTTCATAAGCTTCCTTCACAA	59.78	116
1054	KY326537	p3	(TCT)6	TTCCATTCTACATTCTCAAGGGA	59.952	CCGAGAGATTCAAGGGTTCTATT	59.978	277
1055	KY326538	p3	(TCA)5	TTGCTGATCTAGCCTCATCTTTC	60	CAAGTCTAACGTAACCACCCTTG	59.969	179
1056	KY326539	p2	(TA)9	GGTTGAGTTGAAAGTTATGCAGG	60.048	TATACCTGCCACACAACAAACAG	59.97	232
1057	KY326540	p2	(TA)6	GTGGTGAAATTTAATTGGTGGAA	59.977	ATGCTTGCTGCCTATAAAATGAA	60.127	203
1058	KY326541	p3	(GCA)5	CGAACCGGAAAAGAAGAATAAAC	60.331	GGTTGTCGATTGGTTTGTGTAGT	60.199	128
1059	KY326542	p3	(AGA)6	TCGAATCGAAGGTCACATAAAGT	60.014	AAGCAGATGCCATAAATCAAGAC	59.648	241
1060	KY326543	p3	(ACA)8	TAGAAGAGAATGAGAAGTTGCGG	60.028	GTTTCGTTCCACTTATGATTTGC	59.897	297
1061	KY326544	p2	(GT)6	GCCGAAAACATACTGAAATTTTG	59.898	GGACACCTTTTTCATTGACACAT	60.144	148
1062	KY326545	p3	(GTT)5	TTCCTTCTGTGTCTAATTCCTGC	59.776	ACAAGTTCAATAGCAGAGCATCC	59.803	164
1063	KY326546	p2	(TA)8	GTAGGTTGAATAATTGGGTGGGT	60.224	GAGCTCTCGAAATAGCCGATAGT	60.372	211
1064	KY326547	p3	(CAT)5	AAGAAGCAGAAACTCGAAGATGA	59.666	CCCTCGAAACTTTCTCTCTTTGT	60.273	182
1065	KY326548	p2	(AT)6	TCCGATCTAATCTTGCCTACAAA	60.102	CGGATAATGATGCTTGCTCTTAG	60.245	228
1066	KY326549	p5	(TACAA)4	AACTGTGGTTCTGGTTCGTATGT	59.846	GAAGAAGCAGGAACTACCGAAAT	60.14	167
1067	KY326550	p4	(ACTC)5	AAAGACACGGAAAACGTACAAGA	60.082	GCAACCAGAAAAGACACAAGAGT	59.846	267
1068	KY326551	p3	(GAT)7	TTGTATATATTGGGGAGGACTCG	59.26	AACGAAACAGAGAAGCTCAATCA	60.419	128
1069	KY326552	p3	(TAT)5	AGATAACCAAAAACGGAGAGAGG	60.011	AGGAAATTTGGTTTGGATAAGGA	60.064	238
1070	KY326553	p6	(GCGGAA)4	GCGATATAATTAACTCCCCATCC	59.927	ACCAGATGCGGCTCTTCTT	59.965	252
1071	KY326554	p3	(AGA)5	TTTGAGAGCTCCCCTTTTATTTC	60.083	TGCTAGCGTGTGATATTCTCTGA	60.053	253
1072	KY326555	p2	(TC)9	ATTATCCCCTTTTGATTTTGGGT	60.921	ACCTGTGATCCAGTGAAGAAAGA	60.16	208
1073	KY326556	p2	(GT)7	TCCAAAGGTTAACAAACTCCAGA	60.022	TCGCTTCCTATATAGTTTTCGGA	59.306	225
1074	KY326557	p3	(CTG)9	GTTGTACTTGTACCAGATGCGG	59.562	CAGCAATCAAATATGACTCACCA	60.011	227
1075	KY326558	p3	(TGT)5	CTTCTTCTACTTTCGGCCATTTT	60.133	GGAGTGTGGTCGTTGTTAGTAGC	60.109	184
1076	KY326559	p3	(CTC)5	TCGATCAAAAATTAAAGGAATCG	59.489	ACCTCGTTTAGTCGTGCAAAATA	60.069	134
1077	KY326560	p3	(ATT)5	ACGAGAGGCCGAAGACTCTAGTA	60.908	CTTCCAGTTGCTGCTGTTTACTT	59.996	208
1078	KY326561	p4	(TAAT)5	CTCTTTGTGCACTCCTGAAGTTT	59.971	AGAAAGGTGTAGGTGGAGCTAGG	60.187	279
1079	KY326562	p2	(TA)7	TTGGAATTTTCGTAGTTGGGTTA	59.77	AGTTTTGCACCAAAATCACAGTT	59.961	152
1080	KY326563	p3	(GCA)5	TAAGAAGTCAACGACGAGGAGAG	60.061	TCGCATGTAAGATGATTGTGTTC	60.017	234
1081	KY326564	p3	(GGA)6	CAATAATCAACGGTCCGAAAGTA	60.238	TGATGATCTCTCGTCGTCCTTAT	60.11	242
1082	KY326565	p2	(TC)11	ACTTCTTCACTCACTTCACTCGC	60.11	CCATTGTTTTGTGGATCAGAGAT	60.235	148
1083	KY326566	p2	(AT)6	TCCAATATTGTTTGAGAGCTTTG	58.445	TGGGTTTCTTAACTAATCACCCTG	60.594	287
1084	KY326567	p2	(AC)7	TCCAGACAAATGGAAAGAAAGTT	59.165	GCTCAGTTGGGGTTGTAGAGAC	60.175	189
1085	KY326568	p2	(TA)8	GATTGAGGAGCAGCAATACATCT	59.766	ATATATATTTTCAGGCCCGACCC	61.347	170
1086	KY326569	p3	(GAA)5	AAAGGAGCTGAGTTTGTGAAGTG	59.971	TCCAGTTCTCAATTCCTTGTTTC	59.623	162
1087	KY326570	p3	(TGA)5	TATTTTGCTGCAGGTGATGATTA	59.637	AATAAGTTTCTTCCACTCCAGCC	60.018	202
1088	KY326571	p2	(GA)6	CTAACCCAATTCCTCCACTTTTC	60.217	AGTCAAAGCGGTGTAGTTAGCTG	60.016	150
1089	KY326572	p3	(ATT)6	GGGCAATGGAGTACAAACTAAAA	59.445	TGGGTATCGAAGTCAAAAAGAAA	59.991	146
1090	KY326573	p2	(GA)7	CAGAGGAAGAAGAAGAGGAAACC	59.882	AAACCACCACAAACTCATACACC	60.068	148
1091	KY326574	p2	(TC)9	ATCCTCTGATGAGTTCTGTCAGC	59.899	ACTGTGTCATCCTCCACATCAAT	60.685	256
1092	KY326575	p2	(GA)6	TTTGGCAGCCTATTAGTCAACAT	60.036	TCTTCCACACAAAAGGAAGAAAA	60.129	213
1093	KY326576	p2	(AT)6	TCCAGTTTCATTATTAATTCAGTCA	57.035	TTGATTGTTCAATTGTGGTTTTG	59.766	114
1094	KY326577	p3	(ATA)5	CTGTTTTGAGCTCTCTTCTCCAG	59.818	TTCCACTTTCTTACTGAACTGGC	59.812	207
1095	KY326578	p3	(GAG)5	CTTTGCTGAAATGGAAAGTTGAG	60.275	CAAGCTTCCTAGCAGAAACAGAG	59.848	177
1096	KY326579	p2	(GA)9	TATGTGTACAAGAAAACCCAGGC	60.282	ATGGCATAACCAGTAAGGCTACA	59.932	243
1097	KY326580	p6	(CAAAAT)5	ATATGCAAGCTAGGTCTTTCGTG	59.826	TTTGACGATTTATCCGAGTTAGG	59.528	143
1098	KY326581	p2	(AG)6	TAAAATCTTCCACCCACTCTGAA	59.987	CCAACCCCTCTCTAGAATCTCAT	59.975	187
1099	KY326582	p5	(AACAG)4	AGAGGGACGTGGTGTTTTATTTC	60.613	GTGAATCGTGATCGTATAAGGCT	59.541	257
1100	KY326583	p2	(TA)6	TTTCCCTTCAGTTTGGTTTCATA	59.865	AACCACTGAAAGGACATGTCAAC	60.316	188
1101	KY326584	p3	(CGC)6	CTAACTTAATGGCCAACAACCAG	59.94	GGATTGGGCTGAGAGATGTTT	60.458	172
1102	KY326585	p3	(CAC)5	CATTCATCATTTGTGACTGGACC	61.536	cGAGGTTTCTAGGGTTTCTGATT	60.011	247
1103	KY326586	p2	(TA)8	GACATCCAGTAAATTCAGGTCCA	60.235	CGATTAATGTGGTTTTCGATTTT	59.306	273
1104	KY326587	p3	(ATT)6	AGCAAGTGTGTCATAAAAGGAGC	59.839	AAAAGTAGCCTTCCTCTTCCAAA	59.793	244
1105	KY326588	p3	(TTC)5	AGATCCAAGGACGAGGATTTTAC	59.86	TATTGATGGAATCACAACTGCTG	60.011	226
1106	KY326589	p2	(TA)6	CTAATTCCAGGTATGGTGATGGA	60.082	TTGGGAAAGAGTGCAAGAATATC	59.622	242
1107	KY326590	p3	(TCT)5	AAGATTTGCTTACGCAGCAGAG	61.039	TTAGAAAGAACCCTAGCTAGCCC	59.472	171
1108	KY326591	p2	(CT)7	GATTTTAAGGATGGAGGTGGTTC	60.069	AGTGACGAGGCTTTCAGAAGTC	60.06	193
1109	KY326592	p2	(AT)8	TCGGTACATAAAAGCACAATCCT	59.912	TCCCTCTAATCATCCCTTCTCTC	60.048	208
1110	KY326593	p4	(ATGG)6	TTGCTTGTGCACTACTTTGAAGA	60.102	TATGGCAACACAAACAAACAAAA	60.297	215
1111	KY326594	p3	(CAT)5	ATTTGGTTTGTGAACCAGTGAAT	59.666	AAAATTCACAATCAAGACCCGTA	59.765	239
1112	KY326595	p2	(GA)9	TGGCAGCATATTAGGAAATTTGA	60.78	GCACTTACGTGCCATTGTTTATT	60.303	235
1113	KY326596	p5	(GAAAA)4	AAGGAAAACAAGATGAGGGAAAC	59.874	GGATTGGAGCAGAACTGATTAGA	59.739	201
1114	KY326597	p3	(GAA)5	CATGTGCAGTACATAATTTCGGA	59.903	TGTCGGATTATTTATCGGAGTTG	60.207	225
1115	KY326598	p5	(TATTT)4	GAAGATGACGACATGATTGTTGA	59.992	ATCGAAAGTAATCCGGTGAGAAT	60.212	157
1116	KY326599	p4	(CTAC)5	AAATCAGATTCCGATAGGGTTTG	60.532	TAAACGGTAAGAGCACGAATCAT	60.036	252
1117	KY326600	p4	(AGTC)5	GGTCTTGTTTCCTTCCATCTTCT	59.995	ACCCAATGATTCCTTCATTACCT	59.965	177
1118	KY326601	p2	(AT)6	CTTGTCTAAGTGGAGGTGCATTC	60.178	TTTCACTCTTTCATGATCCCATC	60.313	174
1119	KY326602	p3	(CAT)5	CTGACCTCGTTAATTTTTGCTGT	59.716	AAGGTTTTCTCATGCAACTTCTG	59.812	242
1120	KY326603	p2	(AG)6	CGACAAAGCTTCTCTCTCAAAAG	59.827	TTCTATTCTCTCAAGGCTCTCCA	59.623	247
1121	KY326604	p2	(AT)6	CTGGAACTTTCCTTCTTCTGTCA	59.908	AAGAAGAAATCCAACGACTCCTC	60.122	276
1122	KY326605	p2	(TC)10	AAGCAACTCCTCCAAGAAGCTAT	59.934	TAAATTTTTGGGTTGCTTTCTGC	61.561	230
1123	KY326606	p3	(GAA)5	CAACAATGCTGTTTGTCTGTAGC	59.864	AGAAAGATCATGGAGTCCTCGTT	60.492	213
1124	KY326607	p2	(AT)8	TTTCATAAAGAGCCCACGATTTA	59.98	TATGTGGTGCATGGTTCTCTATG	59.897	238
1125	KY326608	p5	(TGAAT)4	AAAAATGGAAAAAGAAACTTGGC	59.887	CATTTTGCTCTCTTCTTCTCCAA	60.008	182
1126	KY326609	p3	(GTA)8	TAAGGCTATTCCTCATCTGGACA	60.102	TTACTACAAACACCACCACCTCC	60.192	186
1127	KY326610	p3	(CGA)5	AATGCTAATGCGACAGAAATTGT	60.043	TCTCTCTCTCCTCCATTTCCAAC	61.089	178
1128	KY326611	p3	(GCA)5	AATCAGAAACTTTCCCTCCTACG	60.011	CAGAACGACGACATGATCTCAC	60.721	227
1129	KY326612	p3	(GAT)5	GTTGCGTGGTCAAAGAATGA	59.697	CACACACCTCCACCCATTAGTAT	60.047	126
1130	KY326613	p2	(CT)7	ACCCTTCCTTGTATTTGCATTTT	60.12	AATTGATGTTCTTGGGAGATGAA	59.828	162
1131	KY326614	p3	(CTT)5	AGTAGTAGAAGTTGGAGCCCAGG	60.187	CTTGTCACCTTCATCACCACTC	59.622	223
1132	KY326615	p3	(AGA)6	CAGCTGAATGATGATGATGAAGA	60.228	AGCTAAGCAGCAGAAGAAGAACA	59.982	160
1133	KY326616	p3	(ATC)5	CTTCCGGGTACAACAACAACTAC	59.848	CCAGATAGCCTTTCAAGATGATG	60.102	266
1134	KY326617	p4	(CCTT)5	GATGAGCCATCTCATCTGATCTC	60.199	TATCTGATCGTCCTTTGGAGTGT	60.012	238
1135	KY326618	p3	(AGC)5	TTTGCAGGTTTGGTTAATGTTCT	59.926	TTGCTGCACCATTTCTCTAATTT	60.141	138
1136	KY326619	p3	(TCC)6	ATTTCTTGCCTCCTCAAGTTTTC	60.121	TATCGGTGAAGAATGGAAGTGTT	59.885	184
1137	KY326620	p2	(GA)9	TTTTTAATTTTGTCGCATTTTGC	60.334	TCTGGAGAATGTTGGATTTGAGT	59.99	135
1138	KY326621	p3	(AAT)5	TGTGTTGTAATTCGAGTTGTTGG	59.949	GTTTTGGTTTACGTTACCACGTT	59.296	218
1139	KY326622	p2	(TA)11	ATATGTCAAATGTTTGCCGTTTC	60.128	AATTTATGATTGGAATGCACGAC	60.095	172
1140	KY326623	p3	(ACA)6	GACAAGAACATCAACAAAGGGAC	59.899	TGAAACGCTGCAATCTGATACTA	59.924	253
1141	KY326624	p2	(AG)9	CAACTTGGTCCAGAAGCCTATAA	59.675	CCATCTCCAATCGTTGATGTACT	60.256	157
1142	KY326625	p3	(TCT)7	TCTCTGAATGTATGTGCAGTTGG	60.183	TGGACTGGTTGAAAAAGGTAAGA	60.022	118
1143	KY326626	p5	(AATTT)5	AAGAAATCGTGGTTATGGTTTCC	60.448	CCACAAATTGATTGAATTACGAG	58.554	229
1144	KY326627	p3	(TAT)8	GTGGTTCAAATCATCAAGGAGAG	59.99	GTAGATTGTGAGAGCACGGAGTT	59.83	147
1145	KY326628	p3	(GAA)5	GATCGTTTTGCAATTACCATCAT	60.095	ACAAATACGAAACTGTCCCTGAA	59.92	179
1146	KY326629	p3	(TTC)6	AAAGTTTCTTTCTTTTCGGCAGT	59.832	AACCTAACCAAGGACCTGATAGC	59.914	185
1147	KY326630	p2	(TA)6	TCAACTATCCCACCTGAACAATC	60.235	TGACCAGAGAGAGGAGAAATGAG	60.002	196
1148	KY326631	p2	(TA)6	ATTGGAATGGTTGATTGATGAAA	60.414	GCAATTTGTAAGTGACGGGATTA	60.245	183
1149	KY326632	p2	(AT)7	CAACAATTTTGAAATTCCCAATAAA	60.301	AAGTAGTGGTACAGTGAGGAAGCC	60.115	123
1150	KY326633	p3	(GGT)5	AAGTTCGAATTTTTAGACCCTGG	59.894	TCCAAGTTCAACATGTCCCTAAT	59.755	189
1151	KY326634	p3	(AAG)6	GTAACATGTCCATTGTAGCACGA	59.94	CGAAAGAGAGGAAGATAAGCAAA	59.194	185
1152	KY326635	p3	(AAG)9	TCAGAAACTCCAATTACTGAGCC	59.776	CTGAGAAATTCTTCACCAAGCTC	59.535	118
1153	KY326636	p2	(TA)6	CGATCTGCTACTTTCCTACTCCA	59.92	CTCAATTCGTCAACCAAGAAATC	59.994	213
1154	KY326637	p2	(AT)7	TTCGATTCGACTCAATTTGTAAAC	59.561	GTCAATACACAATGACTGCTCCA	60.052	297
1155	KY326638	p2	(AT)7	CTCCCCCATCATTCTTAATTTTC	60.032	ATCCCCACATTTTGTTCCTAACT	59.998	206
1156	KY326639	p3	(TTG)5	CCAGGGCTACATATTAGTCCACA	60.263	CATGGAAGGAAAAAGAAACAGAA	59.633	160
1157	KY326640	p3	(ACA)5	GAATCAGTCGGATTATTTCTCCC	60.161	TGCTGTACGGTGTTCTTCAAATA	59.698	289
1158	KY326641	p2	(TG)6	CCAAATCTGTTGAAGCTGGTAAC	60.048	GGGTAGACAGTTTCTATGGGACA	59.402	272
1159	KY326642	p3	(TTA)5	AGAGACAATATCAATGCATGTGTG	59.047	TCCAAAAGTCACGATTCTCAAAT	59.994	254
1160	KY326643	p2	(AT)6	GAACTAGGTTCTGGTGTTTGTGC	60.089	AGTATGAACTTTCCGACACCTGA	60.047	276
1161	KY326644	p2	(TA)6	TAGCCCACTAAAGTCAAGCAATC	59.806	CCAAAGGAACATGTAGAGAAACG	60.042	175
1162	KY326645	p3	(GAA)5	ATGTTTTGGCTGAGAAGAAAGTG	59.812	TTAAAATAAAACCAGGTGGCAGA	59.892	186
1163	KY326646	p3	(AAT)7	CCACTAACCTCTCAATGACTTTCA	59.69	CGCAATCATACTCCTAGGTCAAA	60.495	233
1164	KY326647	p3	(CAT)5	AGAAATACCGCCACCAAGTGT	60.787	TAAACCCTCGAAGCTTTCTCTCT	60.031	119
1165	KY326648	p3	(CCG)5	CAAACTCTCCAACCTCTTCTCAA	59.908	AAATGGGGGATTGTGTGTAAGAT	60.689	207
1166	KY326649	p6	(GTAATG)5	AGTAAACGGGGAATCAGAAAAAG	59.894	CACACACCTACACGGTTCTAACA	60.003	150
1167	KY326650	p3	(ATC)6	AGTGGTGGAAAAGGTTGATGTAA	59.791	GGGAGTGGAGTAAGGCTAAAGAA	60.134	152
1168	KY326651	p3	(TTC)5	TTGATTGAAGCTGACTGGAAAAT	60.122	ATTCCGAAGAAGCTACCAAGACT	59.81	206
1169	KY326652	p3	(TAC)6	CCTTATAAATACCGAGGGCAGAT	59.755	AATCCCACCAGTTGATGCTACTA	59.906	184
1170	KY326653	p2	(AT)6	AAAGGTAGAGAAAAGCTGACGTG	59.142	TCAATCGATTCAAAGATGGATTT	59.801	121
1171	KY326654	p2	(AT)7	TCAGACTGAATGGAAGACTGACA	59.899	TTGTACATTCGGATCTAGTGGCT	60.035	214
1172	KY326655	p3	(TTG)5	AAGGAATCCAAGCTCTTGTTAGG	60.134	GGGTAGCGAATCGAGAAATTAGT	60.007	231
1173	KY326656	p2	(TA)13	TGGAAGAAAAGAAACCTAGGCAG	61.059	CAGAGCAAGGGTTTAGTGTAGGA	59.827	233
1174	KY326657	p2	(TC)8	ACGAGGAAACGAAATAAGAAACC	59.9	CGTCAGCAGAGAATTGGATAGAT	59.76	189
1175	KY326658	p3	(GAA)6	CGCGCTCTAATTTCTATTTACGA	59.922	GCGAGCTAACTCAAACAAGAAAA	60.069	181
1176	KY326659	p3	(TGA)5	CTCGTCTTTTCAGTGGATAGTGG	60.171	CATCATATCAAACGTTCAGTCCA	59.875	219
1177	KY326660	p3	(CTT)7	CCACTTGCTCAAAGCACTTATCT	59.961	TTTGTGATTGCGTTTAGTTCTCA	59.808	198
1178	KY326661	p5	(TTTGA)4	GAAATTTTGATTCAATAGATCGGC	60.169	TCCAAGTAACAAGATTGCCAAAT	59.891	145
1179	KY326662	p3	(CTG)6	CCTCCACTCTTCATGTTGTTACC	59.914	AACAGTAATAGCAATGCTGCCTC	59.832	200
1180	KY326663	p3	(CAC)5	CTTATGCACTCGGGAGCTAAGTA	59.946	TATAATGTTGGATTCGGGCTACA	60.556	147
1181	KY326664	p3	(TTA)6	CCAATGCAATTAACATTTTAGGG	59.646	CAAATTCCTTTCACAACCCTTTA	59.42	256
1182	KY326665	p3	(AGA)6	ACTTTGTTAAGACGAGAACGCTG	59.996	TTGTACAATTACCTTCCTAGCCG	59.585	264
1183	KY326666	p3	(GAA)5	GTAATTTAATTCAACGGGTCGGT	60.338	ACTGTAAGAAATCCGAGCTCCTC	60.268	147
1184	KY326667	p3	(TTC)8	AAGGTAGATACCGAACTTGAGGG	59.908	AAAATTTTAACCGTAAACCACGC	60.473	179
1185	KY326668	p3	(AGA)7	CTAGCGAAAAGTCGTCACTTGAT	59.961	TCATCCAAACAACATACATCCTG	59.738	222
1186	KY326669	p2	(GA)8	TGAAGTTACAGACGGTGACTGTG	60.258	TGACTCCATTTTAGGGATCTGAA	59.952	133
1187	KY326670	p3	(GTT)7	CGTACCGTTAGTTGGGCTAAAG	60.069	AGGTTGTTGAAGTTTGTGAGGAG	59.707	266
1188	KY326671	p3	(CTT)5	CGTAGTAATCAATCCCATGAAGC	59.877	GAAGACACTGACTTTTGGAAGGA	59.781	217
1189	KY326672	p2	(AT)6	GGGATTGGGTTCTTTTGAGATAA	60.514	ATCAAATTCGAAACAGACCTTCC	60.689	210
1190	KY326673	p2	(AT)10	TCTCATCATTTTCTCCTAAACTCG	58.951	CTTTGTAACCAAGAAACACGTCC	59.955	153
1191	KY326674	p3	(ATT)7	ATAGATTGCATGAGAAGGCGTAA	60.128	CCCACCACAAATGACTAAACACT	60.192	200
1192	KY326675	p2	(CA)6	TTAAGCGTCAAATACTCATGCAC	59.333	CGCCATTAATTTCACCATGTTAT	59.986	134
1193	KY326676	p3	(TAT)6	ACAAGCACCGTGGTACTAGTGTT	60.034	GCAATGGTTGTTTTTCATCTTCT	59.536	194
1194	KY326677	p3	(ATG)6	TGGAAAGACTCTGATTTTGTTCG	60.628	TGGTAAAGCTTATCTCTTCAAGTCAA	59.865	279
1195	KY326678	p3	(ACA)8	ATTGCATGTTCCTGAAATGAGTT	59.891	CCATTGCTAGAAACAGGGATCAT	61.529	151
1196	KY326679	p2	(TA)7	GTTGAAGAAGTGGTCAAGGACAG	60.195	CCTTGCCTAGTTGCAGTATCAGT	59.854	157
1197	KY326680	p3	(GAA)6	CCAAGCTTAAGAACTCCCATTTT	60.014	GCGTAATCGTCTTTGGATAAGAA	59.657	154
1198	KY326681	p3	(GTT)5	TGGAGGTGAGCAAGTTAGAGGTA	60.301	TGTGACACGAATTCTTTTGTGAA	60.56	253
1199	KY326682	p2	(TA)11	TGCTATGTGATCCTAGCACAAAA	59.793	TTTGTAACACATTCAACTGGCTG	60.082	180
1200	KY326683	p2	(TC)10	CCTCCAATCAGAAACCCTAATTT	59.74	CGAGCTAACCAGATCGAAGTCTA	60.048	134
1201	KY326684	p3	(CTT)7	CCCTCTCCTATTTGCTTCTCAAT	60.102	AGATGAAATGCAGCTTTTGTGAT	60.15	201
1202	KY326685	p3	(GAA)7	GAAGGTTGACAAGGAAACAAACA	60.41	GATAGAAACATTTCAACCCCACA	60.102	214
1203	KY326686	p3	(CGC)6	CGTTTGATCCTGTTAGGAATACG	59.906	TCAGCTCTCTCATCTTCTCCATC	60.11	223
1204	KY326687	p2	(TA)7	CCGTTTGATCGAAATAAAGTTCA	60.342	CTTTGTTTTGCTTTGCTAGCTGT	60.121	118
1205	KY326688	p2	(TA)6	ACGTAATTTTTCATTCTTCGTCG	59.569	GCTCTATCTTTTAATTTTGAGCTGC	59.21	163
1206	KY326689	p2	(AT)8	TTTTCAATCTCATCGAACTGTGA	59.738	AGAAGATTGCAACTTGGAACAAA	60.156	278
1207	KY326690	p2	(AT)6	CGATCATGAGTTGTTGTTAGGTG	59.548	ACCGACTGGTTTGATCTGATTCT	61.253	225
1208	KY326691	p3	(GAA)5	AGTCATATGCTTCATTTCCTCCA	59.979	CTTTAAAGTATTGGGGACCATCC	59.962	193
1209	KY326692	p2	(AG)6	GGAGGCTGTGGCTAATTAAGATT	60.007	CCCATCCCAAATTTACTCTTCTC	60.186	169
1210	KY326693	p2	(CA)6	CCTCAAGCTCTTCTATCCTCCTC	59.995	AACCAGATCCATCGTCTTTGTTA	59.885	135
1211	KY326694	p2	(TA)6	GACCGAGGATGTGAGTGATAGAC	60.016	TGGACATTAATTCATTGAGAAGC	58.262	201
1212	KY326695	p2	(AT)8	TATTGGATCTTTGAACGGAATGT	59.729	TTTTTAATGTGGTGGTGAGAGAGA	60.035	164
1213	KY326696	p3	(CTT)7	GGTGGGTGGGGATAATAAAATAA	60.033	CTACTGGAATCCAACGAGATGAC	60.012	209
1214	KY326697	p2	(AT)10	GGCCAACTTCACTATATCAGCAT	59.541	TCTCCTTTTAATGCCAGTTTGAA	60.115	184
1215	KY326698	p3	(CAT)5	CAATAATATCCTCGTTGCTGGTC	59.877	CTTGTGGGATAAACTTAGGCAAA	59.564	265
1216	KY326699	p2	(AT)6	AAAGCAAAGATTCTGATGCATGT	60.15	AAGTTTGCGATTCGAAATGATAG	59.657	230
1217	KY326700	p3	(GGA)5	GAGTACTTTCTTGCGGTGTTCCT	61.031	AGAGAGAACTGGACCTACGCC	59.893	192
1218	KY326701	p3	(TTA)5	AAGTTCCTGACTCTTCACTGCAC	59.974	TGGTTTCCTGTTTGAGGAACTAA	60.022	176
1219	KY326702	p2	(TC)9	CAAATATCTAAACTTTCCCCGGT	59.651	AAAGAAGAATGAATTGGGGGTTA	60.064	218
1220	KY326703	p2	(AG)7	CATGCCAAGAAGCTTAGAAAAGA	60.03	TCTTCCAAAACTTCACATCCATC	60.346	189
1221	KY326704	p3	(AGT)5	TTAACAGGTGCAGAGGTAGAAGC	59.961	CTACAAGCCACTTGTGTCGATAG	58.985	195
1222	KY326705	p3	(TTA)5	GCAACCTACATACGTCGATTTTT	59.47	AACCTCACACCTTGAATTGATGT	59.787	189
1223	KY326706	p2	(AT)9	CGATTTTTATGCAAACTTCTTGG	60.013	CGAGATGACGGAATTAACTAACG	60.03	202
1224	KY326707	p3	(TTA)6	GGTGTTGGTTTAGTGACATGGAT	60.033	AAGGGACATGTAAGGACCAGAAT	60.122	233
1225	KY326708	p6	(CAGAAA)4	TAACATTGAACAAGCATCCACAG	60.046	CGCTAAATTCGTAGCCTTGTTTA	59.837	168
1226	KY326709	p2	(TA)7	GGTGACGATATTTCGTGGTTTAT	59.179	CAGTTTGGTTCTGTTGGTTTTTC	59.935	192
1227	KY326710	p4	(TATC)5	GACATGAGACCGTTAGTGGAGAG	60.181	CTCGAGAATCAGGTCTTTTTGAA	59.879	179
1228	KY326711	p3	(TGA)5	CATAGCTCCTAACCCACTAAGCA	59.821	AGTCGACGAGCAACAACAATAAT	60.075	194
1229	KY326712	p3	(TCC)7	ATCTTCCTCCTCCAGCTGTTACT	59.801	AGATTTCTGAACGACGAATTGAG	59.776	155
1230	KY326713	p2	(CT)6	TACAGTTAACCCTGAGGTGGAAA	59.914	TTCATGGGAAACATAGCCTCTTA	59.977	142
1231	KY326714	p3	(ACA)6	TATCAAGAAGAAGAAGTCGCCTG	60.028	ATAACTTGCCTTCTCTCATTCCC	59.984	201
1232	KY326715	p3	(TGA)5	TAAAAATTGAAGCAAAGCAAAGC	59.922	GAGCTCGAAAGGGAAGAGTAAAG	60.031	151
1233	KY326716	p2	(AT)6	GAATTGATTGATTTTGCTTGGAG	59.963	AACAGACATTCTTTCCCTTCCTT	59.538	208
1234	KY326717	p2	(AG)6	GAACAATTTCCGTGAGTACAAGC	60.055	TTTGGTTTTCCATCCAAAGTCTA	59.865	147
1235	KY326718	p3	(CCT)6	TCTACTTGAGGAGTTCGTTCGTC	59.936	TTTCATTTCCTCATCCTCACAAT	59.828	196
1236	KY326719	p3	(AAC)6	TGGATGATTTGTTGTTGTAAACG	59.787	GATACATCAGAGGATCGGAAGC	60.067	243
1237	KY326720	p3	(TCA)5	CCAAGCCTCTCTTTTCTAGTTCC	59.908	CTTTGAATCATGATGGGATCTTC	59.791	189
1238	KY326721	p2	(TA)7	GCTTTAATATAATCAGGGGGTGG	59.953	TAATAGTTAATGCAAGCAACGGG	60.371	198
1239	KY326722	p3	(AGT)5	TCTTCTTCAAACTTCCGTTTCAG	59.914	CAAGAGACGGAGGAGGATCTAAG	60.728	164
1240	KY326723	p2	(TA)6	ATGAAGAAAGTGGGGAGAAGCTA	60.594	TGTTCCTATTCTGCAACGAAAAT	60.017	236
1241	KY326724	p3	(TTG)7	TTCTGTTGTAGCAACTCAACTGG	59.475	GGAGTCGTCTCAGAAACTCAAGA	60.045	185
1242	KY326725	p4	(AAAT)5	AAGGAAGACAAGTAGCGTCAACA	60.341	TCCCAATATTTGAATTATGCACG	60.882	244
1243	KY326726	p2	(TA)6	GATTGTTGGCATCAACTCATAGA	59.104	TAGTCTTATGGTTTTTCGGGTCA	59.886	252
1244	KY326727	p3	(GCA)6	ATTTCTGGGGTTGATAATTGGAT	59.813	ATGTTTCAAGCTATGGTGAAGGA	60.014	220
1245	KY326728	p3	(AAG)5	AAGAAAAGAAGCGGAAGAAGAAA	60.014	TACTCGTTTCAGAATCTCATGGC	60.626	119
1246	KY326729	p3	(GAT)6	TTGTGGAGTAAGGATTCGAGGTA	60.008	CTGACAGTACAGAGCTCCTCCAT	59.952	195
1247	KY326730	p2	(AG)10	ATGACAAGGAAAACACAAGCACT	60.089	CTATTTTTGGTATCGCAGAGTGG	60.03	234
1248	KY326731	p3	(GAA)7	TGGAAATGACAGAACACTGAAGA	59.766	TGGAGATGTCTGTGAACTTCCAT	60.927	130
1249	KY326732	p3	(ATC)5	TGTTCTAATCACCATCATCTTCA	57.23	AGATGTTCAAAATTCCCTCCATT	60.069	147
1250	KY326733	p2	(TA)7	GTTACCCATCATAGCGTGAGAAG	60.035	TCCAACCTTTCCACATGAGTAGT	59.914	193
1251	KY326734	p3	(GGA)5	TACAGGCTGTGCAAGACAATAGA	59.955	AATTGTCCCTAGGAGATATGGCT	59.399	241
1252	KY326735	p2	(GA)11	CAAAATAATGAGGAGATACAAACAGC	59.52	AGCATTAACTGGTCGAGGAAGTC	61.005	222
1253	KY326736	p3	(CCA)5	CTTTATGGCACCTTCGTTATCAG	60.03	ATTATGGCGATGACAATAGGAGA	59.842	237
1254	KY326737	p3	(CCT)8	CCGTAATTCATGTCCATACGATT	59.983	ACTTCAAAACAACATTCCAGAGC	59.688	159
1255	KY326738	p3	(GAA)7	ATCCATAAGGAAGTGGTTTTGGT	59.998	CAGTTCCTTCTCTCTCGACTCAA	60.174	219
1256	KY326739	p3	(AAC)5	ATCCTATCCTTTGGATTGTTGGT	59.965	GCCATTTGAATTTGATGTTCTTT	59.39	221
1257	KY326740	p3	(TTA)5	GAGATGAACAAGGAAGCCCTAAT	59.984	CTCCTTCCCTCCTCCTCCT	59.745	182
1258	KY326741	p2	(AG)6	GTGACATTGTATTTGGGTCCACT	60.033	TACGTGGACTTTGACACATCATC	59.912	224
1259	KY326742	p5	(GGGTC)4	ATTAAAATAGGCAACCATTCGCT	60.223	TGTGTGTGTGTTTAGGTGTATGGA	60.246	179
1260	KY326743	p3	(AAG)8	ACATGCAGCATTAGAAGGAGAAA	60.27	CTGGAGGAAATCCTTCATTCTCT	60.082	223
1261	KY326744	p3	(ATT)5	TGTAGTATGACTTGTTTCCCCGT	59.812	GTAAATCCTCCAAAGAAATGCCT	59.867	268
1262	KY326745	p3	(GTT)7	TCGTAAGTCGTTGATTAAGGGAA	60.01	ATTTTATTTGGATCCACCCCTAA	59.816	175
1263	KY326746	p3	(GAG)5	AGAGGAGGAAGGAGGAAGCTAGA	61.294	CCACCATTACAGTCTCCCTCTC	59.994	173
1264	KY326747	p3	(TAA)9	CAAAATCCTATCTTTTCACTCCG	59.172	TTCATGAATTTGGTGATGAGTTG	59.853	209
1265	KY326748	p3	(CTG)8	TTTTGGAGATCTTTGTCCTTGAA	60.095	AGAAGGTGGGAACCCACTAAATA	60.115	197
1266	KY326749	p2	(AT)8	TCTTAATGAAGCATGTCTAGGGC	59.771	TACTCGAGAGTATGACGAGGCTT	59.578	240
1267	KY326750	p3	(ATT)5	ACGATACCAAGTACGCTAATCCA	59.932	ATCAGGCTTGATTTGTTCGTTAG	59.68	106
1268	KY326751	p3	(CAT)5	TTTCGACTACCTTGATAAACCCA	59.886	CTAGTCCTCCTTAAGGTTAGCGG	59.827	200
1269	KY326752	p3	(TCA)6	CAGGAGTCCTCAAACTCTCTTCA	60.038	ATAAGCATCTGCTACGACGAAAT	59.348	173
1270	KY326753	p3	(CAA)7	AATTAATAAGACGACAACACCCG	59.341	AGAATCAGAGGTCACTGCATAGC	59.927	270
1271	KY326754	p2	(AT)7	TTTAGTATAAAGAATACCGATACCTCC	56.883	CTGGTGTTAGGGTGGATTGTAAA	60.149	188
1272	KY326755	p3	(GAT)5	TAAGGTCATGAGTCACCGAGATT	60.012	CTTTGTGATTTCTTTCAGCATCC	60.122	243
1273	KY326756	p2	(AT)12	GGTTTTATGAAGCAAACCTTTCA	59.549	TGATCAAATTGGGAATTGAAAAC	60.049	172
1274	KY326757	p2	(AT)9	ATCATCAAAGATGGATCAGCACT	59.982	ATCAGGGCCAAGAAGGTAATATC	59.73	123
1275	KY326758	p2	(TC)14	GGATAATTAAGGTGGAAAGTGGG	59.962	CGTCAAAGGAAACTGGAAGATTA	59.654	228
1276	KY326759	p3	(GAG)7	GTTGAATTGATAGGAATGCGAAG	59.983	ATAAGCACAAGGATTAGATCCCC	59.73	240
1277	KY326760	p2	(AT)6	GAACATCACTTCCAGCCAGTTAC	60.054	TTATAAGTGGGCTCTTCCTGTCA	60.136	229
1278	KY326761	p3	(AAC)6	CATTCTCATCTTTCCATTCGTTC	59.959	AAGTCTGTAGAAATCCCCAATCG	60.698	179
1279	KY326762	p2	(TA)8	ATAAGATGGTGAACAAAACACCG	60.156	TTGTTAATGTACTATTATGGCGGA	57.777	175
1280	KY326763	p3	(GAT)6	GTGCTGTGTTTGATACAGGTGAA	60.088	GAGGTTATCAACATCCTCGTGTC	59.884	134
1281	KY326764	p2	(TC)7	AATTAACATAATGCCAAGACGGA	59.761	GGAGGCTCTTGCTGTTGTTAGTA	59.961	273
1282	KY326765	p4	(AGAA)5	AGTCGGCTATAAACAGGTTAGGG	59.933	TGATGTAAACAACAATCAGTGCC	59.919	220
1283	KY326766	p2	(AG)7	AAGAGAGTAGGGAGGAAAACCCT	60.012	CTCCCAAAAGCAGCTCAATAATA	59.775	220
1284	KY326767	p3	(GAA)7	AAAAACTTCAATGGCGTGATCTA	60.017	TTGGACTGCTCTGTTTTTCTTTC	59.92	204
1285	KY326768	p2	(CA)6	CCTTCAAGATCCACTCCTTATCC	60.315	TAGATGATGGGATCAAAGGAAGA	59.917	274
1286	KY326769	p4	(TCTA)5	AGTCGGCCATATACAGTTCAAAA	59.912	ATAAAAATGCATGATATGGGCAG	60.076	137
1287	KY326770	p2	(GA)6	AAGGTGAGATATCAGAATGGCAA	59.979	AACAAATCAGTTACCCAACATGG	60.028	225
1288	KY326771	p3	(GAT)5	ACCCTATGTGTGCTGAAGTGAGT	60.11	TCGAACCATTCAAAGATTTAAGC	59.637	251
1289	KY326772	p3	(TCT)5	GGAATATTGGTTGTGGCAGTAAA	60.121	AACATCGCACAATCCTATTTAACA	59.808	178
1290	KY326773	p5	(ACACA)5	CAGAGGGTGATTATGCCACTAAG	60.028	GACCGGGTTAATTTGTTGTTTTT	60.35	217
1291	KY326774	p2	(GA)9	TTCCTTTGAAGATGACGATGATT	59.959	TTGAATTTAGGCCAACAACAACT	59.926	200
1292	KY326775	p3	(GAA)5	CACATTTGGACAAGAGATGTCAA	60.023	TCGATGTTATTTTTGTAATGGCA	59.399	219
1293	KY326776	p3	(TTC)7	AATGTGGTCGTTCTTTTTCTTCA	60.028	TTTTAGAACCTGACGATTTTCCA	59.991	195
1294	KY326777	p2	(CA)6	TCAAATTACAAACACTTAGCCCC	59.445	ATCCAAGAGGTCTCTGCTGTACC	61.035	216
1295	KY326778	p2	(TC)7	GAGCTGTGGAGTTGGTAGAGAGA	60.067	TTGAAATGGAATGAATGAGGAAC	60.177	103
1296	KY326779	p2	(CT)10	TTTCCTTTTCCTAATTTCGCTTC	60.083	GAGATCTTGTGACTCGTTTGGTT	59.674	176
1297	KY326780	p3	(CAG)6	TTGTTAGGTTAATGGACAGACCG	60.275	GGAAACTGTTGCATAGAAGGATG	60.014	196
1298	KY326781	p3	(AAT)5	GAAAAGGAGTATGGAGTGGGATT	59.734	CCTCTTCCCTTTCTCAATCATCT	60.082	220
1299	KY326782	p3	(TAA)5	GCGGGATAAACTTCCGAATATAA	60.497	TATTTCTTGGTATGGCACAAAGC	60.368	182
1300	KY326783	p3	(CTA)5	AGATTAACTTGAGGTTGCCATCA	60.014	ATCAATGCAAGGACTGTAGAGGA	60.144	202
1301	KY326784	p2	(TA)10	ATCCTTCAAACCCATCACTTTTT	60.102	ACTACTGATCTGCACGCTCTCTC	60.231	153
1302	KY326785	p2	(AT)6	CGAACTCGATACCACATAGTTGA	59.167	AAAGAAGGAAGATAAGAGGTGGG	59.183	194
1303	KY326786	p2	(CT)9	TAAGATTGAGATGGTTTTGGCAT	59.857	GTAGCTGAGCAGAGAGAGTGAGG	59.974	214
1304	KY326787	p3	(AAC)5	ATTTTCTCGACAATTTCATCGAC	59.498	TGAAAGCATCAGACGATACTCAA	59.897	187
1305	KY326788	p2	(TC)6	TGGTGTTGTGGAAGTATGAATGA	60.277	ACTTCTTCAACCAATTGCTGCT	60.303	180
1306	KY326789	p4	(TTTC)5	AGACACCGCAGTAAAAATGATGT	59.947	TTTTCTGTGTTTGCACCAGTAGA	59.836	235
1307	KY326790	p3	(GAA)6	CAAATTCCAAAATTGAAAACCAA	60.076	ACCATGACCGTAAGTTGAGATGT	59.809	192
1308	KY326791	p3	(CTC)5	GAGGATTTGTTTACAGTCAACGG	59.92	GAATCTTTATTGCTCGATGATGG	59.949	194
1309	KY326792	p2	(AT)6	GGTTCCATGTTTCAATACCAAAA	59.977	CACACCCACCCTAGTCTATTCAG	59.929	153
1310	KY326793	p2	(TA)6	AATGCTCTAAAGCGAGAGTTGTG	60.089	ATTATTACCAAATGTTGCGCACT	59.82	206
1311	KY326794	p3	(GAA)9	GGGAACAAAGAAAGATTGGAGAT	59.839	AGAGCTCTTTGTTGTCCTTTCCT	59.943	232
1312	KY326795	p3	(GCA)5	TTACGACATATCAACATTGCTCG	60.034	TCTCAAAGTAGAAAAATCGGACG	59.78	154
1313	KY326796	p3	(AAG)6	ATCGTTAATCCTCGTCATGTCTG	60.387	ATTTCGTTTCCCAGCTCTTTTAG	60.133	213
1314	KY326797	p2	(TC)7	AAAGCAATACGAACAGACTAATGC	58.95	TTCCTTGTTACTGTTGGCGTACT	60.102	170
1315	KY326798	p2	(AT)10	CAAACCATACCCATTTTAGTCCA	59.991	GATCTTGTTGTTCTTCTTGTGGC	60.165	207
1316	KY326799	p3	(AAT)6	TGGTTGATGTAATGACCGTATGA	60.124	TATTGATGTGGAATGCTTTTTCA	59.485	193
1317	KY326800	p3	(TCT)5	CAGTAATGCTTTCAGATTCTCCG	60.263	AACTCCACTCGTTCGTTTCAATA	60.048	239
1318	KY326801	p2	(AG)8	ATCGATGATGTCTTACAATGCCT	59.876	AATTTGAGCCGAGACTTCCTATC	60.108	219
1319	KY326802	p3	(CCT)5	TGTTATTATCACCGTTTTCTCCG	60.238	GTTTTGGTTCTTCACTTGCATCT	59.688	203
1320	KY326803	p2	(AG)6	TCAGATCCAATCTTCAAACTCAA	58.823	CCAAGGCTGATTAGATTCCAGTA	59.638	250
1321	KY326804	p2	(AT)6	CCAACTTGAATAACCAAATGGAA	60.095	GGGGTCTTCTCCTGCTTAAGATA	60.102	119
1322	KY326805	p2	(AT)10	CTCTAATTCTTGGGCTTGTGAAA	59.78	AATTTGGTTAAAGTTGTGGAGGG	60.47	199
1323	KY326806	p3	(ATG)5	GAATAATAAATGCCCCAAAAAGG	59.939	CGTGTGCTTTTTCCACTAGTTTC	60.208	234
1324	KY326807	p2	(TA)12	ATGTTTATAGAGGCGAGGTGAGG	60.838	TGATGATGATAATGATCTGCTGC	60.081	244
1325	KY326808	p5	(CTTTT)4	TCTAGACAATCCGAAAAGTTGGA	60.116	CCTAAACGACAATAACGCTCATC	60.036	138
1326	KY326809	p2	(GA)7	AACAAATGGAGAAAAACGCAATA	59.898	CGTAGGAGCATTTTAAGCATAGC	59.488	254
1327	KY326810	p3	(CAT)6	ATGATCAACGTACAAAAATGGCT	59.791	CATGCATGATCAATTGTCAAAAC	60.245	262
1328	KY326811	p2	(AT)10	AAGCAATTTATTGCATTTCACGTA	59.934	TGGCAACAATTCTTGTTAATCCT	59.891	227
1329	KY326812	p2	(AT)7	ACAAGGTTAAGTGAGCATCGAGT	59.358	GCATAAACGTGATGCAGATATGA	60.006	219
1330	KY326813	p3	(TGA)6	ATTTTCTCAAGGGAGCTCTTCAT	59.754	TAGCTCATCAATGTAATCCCCTC	59.476	272
1331	KY326814	p3	(TCA)5	AAGAAGTCACCCATTAGTGCTCA	60.178	ATCATATTCATGAAGCAAGGCAT	59.848	262
1332	KY326815	p2	(AT)7	GGACAGCTCGAGAAGATTGTAAA	59.906	ACCACTTACACTCCATCCTTCAA	59.914	234
1333	KY326816	p3	(CTC)5	CGTACATATGCTTCTTAGCTCCG	60.295	CTCTCTGGAACCCGAACTTATG	60.123	193
1334	KY326817	p4	(ATTA)5	GTTTTGGAAAGGCTGGTAAGTTT	59.933	ATCATCTTCCAATATTCGTCGC	60.307	169
1335	KY326818	p2	(GA)9	ACGAAGCTGTAGATGAACGACTC	59.963	CAGTGGAAGCTTAGCAATTGAAC	60.302	140
1336	KY326819	p2	(AT)10	TTTAACGGTCAAATCTGGTCAAT	59.765	TGGCATTATTATAGCTCCCAGTG	60.349	258
1337	KY326820	p3	(CCA)5	CAAACCTCAGATAGCTTCCAAAA	59.78	ATTTTAACCCATCACACCAACAA	60.369	141
1338	KY326821	p2	(TC)7	GTTATTTCTCCATCGTCATCAGC	59.986	CGGAGGGGAATGATAAATAAAAC	59.934	186
1339	KY326822	p3	(AGA)5	TTTTCCATTCCATCAAGACAATC	60.177	CTCCTCCTCTCCTTCTTCTTCTG	60.13	261
1340	KY326823	p2	(TC)7	GCAGACCGTAATAGTTGGAGATG	60.035	GTGACAAAATACAACACAAGGCA	59.955	191
1341	KY326824	p3	(TCC)7	CTTCCTTTCCGACAAACATCTTA	59.654	CACACCATCTTCAAAATTTCCTC	59.864	204
1342	KY326825	p3	(GCA)6	CGGGAACAATCTACAGAAAAATG	59.886	GACTACTGACGGCTTCTTCTTTG	59.595	203
1343	KY326826	p3	(TTC)6	AATCCTCATAACGTGGACTCTCA	60.012	TATCTTCTTTAGCTCCGACATGG	59.765	249
1344	KY326827	p3	(CTT)6	CTCTTTTCTGCCCCTGTTAATTT	60.014	GAGGAAGAAGGAGAAGGATGGTA	60.082	215
1345	KY326828	p3	(ATG)5	TCCTTCTCCCATGTATGTGAATC	60.201	TGAATCTAGTTTATCGAGCCGAG	59.891	257
1346	KY326829	p2	(AG)9	AAGTGAAAGAATTTGATCATGGC	59.498	ATGGAGATTTGGCAAGCATATAA	59.85	244
1347	KY326830	p2	(GA)8	AACTCACATGAACGTGGAGAGAT	60.052	CTCTATCCGCTTCTTATATGCCA	59.761	240
1348	KY326831	p3	(ATA)5	TCCCTAAAAACGACAAAGTCAAA	60.024	GTTGAGAAGCGGTTTGATGAG	59.867	190
1349	KY326832	p2	(GA)6	GGAACCCAGAAGAAGAAACAAGT	60.029	TATATCCATCTCCCACTCACACC	60.089	240
1350	KY326833	p3	(CAA)5	TAAAGAATTTTTGGAACTCGACG	59.667	ATAATAAAGGCACATTCCGTCCT	60.108	186
1351	KY326834	p2	(AT)7	GTTGCACGTACTAGGCTTTCTTC	59.509	TAATGCTTCAATCCTTGCAAATC	60.442	196
1352	KY326835	p3	(CTT)6	AACGAGATAAAGAATCATTGGCA	59.983	CACTTTCTTTCCGATCTCCAGTA	59.77	187
1353	KY326836	p2	(CT)6	CACCTTATGCTCTGTCCATTTTT	59.552	AGAGGGGTGAAAAGTGGTGTT	59.886	204
1354	KY326837	p3	(TGA)5	CCGCCATGTAATTAGGCAAC	60.343	AAGCTACGCTTCGTCACAGACT	60.628	152
1355	KY326838	p4	(ATTA)5	CTAAAATGTGTTTTGATGGGACG	60.611	GGAGTACTAGGGCAGTCTGGAAT	60.035	192
1356	KY326839	p3	(CGC)5	GAAACATCGTCGACTTCCTCTC	60.255	GACATGATTCCTCTGCTTCTGAG	60.397	169
1357	KY326840	p6	(CAGCAA)4	GTCGAATCTCAAAAACCCTTCTT	59.998	GTAACTTGAGAAGCTAAAGGGCG	60.742	174
1358	KY326841	p3	(ATC)5	CAATCCTGATCTTCACCATTGTT	60.235	ATGAATTGGAGGAGGAAGATGAT	60.163	130
1359	KY326842	p2	(AT)6	CGATAAACTACAGATTGCACAAA	57.135	TGGTAGGTAGGAAATTCATTTTGG	60.436	195
1360	KY326843	p2	(AT)6	TATATAACAGCAAACGCCCATCT	59.903	TGACAGAACAGTTATTCATATATTCC	55.767	206
1361	KY326844	p3	(CCA)5	ACCCTGAGTTCCCATCATCAG	61.295	GATAACAACGATCGACAGGATTC	59.855	286
1362	KY326845	p2	(AT)6	ACTTGGGGGAAAAACATTACATT	59.881	TTTATTTGTTTATTCGACTCTCAA	55.202	269
1363	KY326846	p3	(ATG)6	ACCAAAAAGAAAACACAAGAGCA	60.188	TCGAGGGATTAGTTACGAGAAGA	59.403	261
1364	KY326847	p2	(TA)7	CGAATGTATGACGTCTTTTGAAG	58.821	AAAAATGCGAAACAAATCAAATG	60.222	200
1365	KY326848	p2	(AT)12	AGTGTTGTGCCTACATCGATTCT	60.075	ATGTCTCGTCACTAAATGGGATG	60.256	133
1366	KY326849	p2	(CT)6	TTGCCTTTTCCTCTTCTTTCTTT	59.894	GTAGCCTTCCAGTAGCCTGAAGT	60.318	186
1367	KY326850	p2	(TC)6	GGATTTCTCTTTGCCTTTTTGTT	60.001	ATCTGTTGCTGTTGGATATCGTT	59.912	138
1368	KY326851	p3	(CGA)5	AAACGGTCAGAATTGTCAACCTA	59.92	TGTCAGAATAATCACCAAAAGCA	59.639	178
1369	KY326852	p2	(TA)7	GACCGATCCAAGTAAATTTCAAG	59.048	TGATAAATCGAAAGGCATGATTC	60.287	225
1370	KY326853	p3	(GGC)5	CTTCATACTCTGCAGCCAACTC	59.149	TCCCGACATAGTCATTAATCTCA	58.593	240
1371	KY326854	p2	(TA)7	AGAACTCCTTCATCAGTGGATCA	60.125	AAAGGTTGCCTCTTGTTAGATGA	59.317	215
1372	KY326855	p2	(TA)6	TCGATTGGGTTTGATAGATATGG	60.049	TAATTACGCATTTAGCGTTGACA	59.708	248
1373	KY326856	p3	(GAA)6	ATTTCCCCACAATTTTGACTTCT	60.102	TCATAGCATTAGTGCAACCAAAA	59.674	219
1374	KY326857	p3	(TGC)6	TATCGACGATGAGGAATTGAACT	59.979	AAAACTCGTAGGGACTGGAACTG	60.898	194
1375	KY326858	p3	(CGG)5	ATTAATTCCACGCCTTTCAATTT	60.089	ATCCTCCTTCTCCGAAGGTCT	60.577	157
1376	KY326859	p2	(GA)6	CAAAATGCTGCCTAGGAGAGTAA	59.926	CATGAAAACGTCTGAAGACATGA	60.161	136
1377	KY326860	p3	(CAT)8	GCATTCCAACGTTTCATACAACT	60.29	GTTCTTCTTGAATATGTGTGCCC	59.891	173
1378	KY326861	p3	(TAT)5	TCTGATTATGATGGTTTAGGTGAA	57.713	GACCCGAATATCAAAACAAACAA	60.102	265
1379	KY326862	p2	(AT)6	TTATGTCGACTTCGCATGTAAAA	59.674	TTATTATCATCGTGTTTTTGGGG	59.961	221
1380	KY326863	p2	(TA)6	AGTCAAAGCGTATTAGTCAACGG	59.736	TTCCAAGGCAAATCTAAGTACCA	60.01	101
1381	KY326864	p2	(TA)8	CCAACGTTGTAGCATTTTAGAAGA	59.734	TATGAACCATGCATGCAACAACT	62.535	198
1382	KY326865	p2	(CT)7	CTTTTTCAACATTGCAAGAGGTC	60.156	TCATTAAGGTTATGGGAGCTGAA	59.977	191
1383	KY326866	p3	(GAA)6	ACTCGATTTAACCTCTTTGGGAG	60.011	AAGATATTGCACAAATTACCCCC	60.309	232
1384	KY326867	p2	(CT)8	TAAGAAATTTCGTTTGTCGTCGT	60.05	GGGGAGAATGGAATATCAAAGAC	60.036	241
1385	KY326868	p5	(ATAAA)5	GAAGGAAAGAATGTCAATGATGG	59.828	ATTTGATCTTTCGAGTGAAGTGC	59.781	113
1386	KY326869	p3	(GAA)5	TTACTTGAGTCATGTTGACGGTG	60.081	CCCTGATTCTCAGTTATATTGCG	59.997	197
1387	KY326870	p2	(TA)8	TCTGTGGTGCCTTGTAGTCATAA	59.685	gAGCTGGAAACAGAGAAGAGACA	60.181	171
1388	KY326871	p3	(ATT)6	TAATATTGCACGTACATGGGTTC	58.821	ATAAAACCGAAAAATGCAAAACA	59.785	186
1389	KY326872	p3	(TTA)5	AGGGTTGAAATTACCTAGCTTGC	60.039	CATCATCATCCTAATGCTTCCTC	59.944	260
1390	KY326873	p5	(AGAAC)4	AACGAGAAATGAAAGGAAAAAGG	59.995	TTACGACGTGGATGTACTTGTTG	59.97	177
1391	KY326874	p3	(TAT)6	TGATCAGCTTCTCTCCATGTTTT	60.256	GTTGTAGGAGGAGAGAGGGATGT	60.013	229
1392	KY326875	p3	(AAT)8	TTCAACTAGCCTCCGATGAAATA	60.102	TGAAATTCCGAGTCTGTTTGAAT	59.994	175
1393	KY326876	p2	(TA)6	TAAGATATGAAATGCCTGCGAAT	59.973	CCCCGACATATATAACACCATTG	60.207	201
1394	KY326877	p4	(ATAC)5	TGTACTGGCATCCTTACCTTGTT	59.941	ATTGCAGCAGCCATTAATACACT	60.063	260
1395	KY326878	p3	(CTT)7	TTTGGCGATAGGACTTTTCATTA	59.98	GTACCGGGCTTGTAGAGAAGAAT	60.037	191
1396	KY326879	p2	(AT)9	TGGTGTGGCTTTATTAGTTGCTT	60.069	TGCATCTATCTCGAACACCTTTT	60.143	211
1397	KY326880	p3	(ATT)5	CTTCGTCTGCAGCTTTCTATGAT	60.055	AACTACAGCCCACTTATCTGCAA	60.195	177
1398	KY326881	p3	(ATT)5	TAATTTGTTACCTTCCCTCCGAT	60.083	CCTCTTCTACGTTACATTGTGGC	60.069	158
1399	KY326882	p3	(CTG)5	TATATTCTAACCATGCACCCACC	59.983	TTACGTACCCATAGTACCGGAAG	59.358	236
1400	KY326883	p2	(AC)11	TTTTCACAAGAGAAAGGAGATGC	59.885	ATTTCTCTTAATCGGATCCTTGG	59.827	228
1401	KY326884	p2	(CT)7	AGAGTCCACAGTCCAGTTCTCTG	59.963	GGATATTAACAGTGCAGATCGGA	60.346	143
1402	KY326885	p4	(AGAA)5	TGATGATCATTCACATTGGATTC	59.642	AAGGGTGACTATGTTGATGGAGA	59.878	191
1403	KY326886	p4	(GGAA)7	TTTGATTACCTTGACAACCTTGG	60.255	TCTTTGTTGATTGTTGTGGTCTG	60.06	250
1404	KY326887	p2	(TC)6	ATCTCCCTCCACATAACCTCATT	60.089	TGCAGTATGCAGATTCCTAAAAA	58.949	220
1405	KY326888	p3	(GAA)5	GCTGAAGTGGAAGTTCAGAGGTA	59.936	AGATGAATTATGACGCTCCTCCT	60.468	259
1406	KY326889	p3	(GAT)5	CGTAAAAAGCACTGAGAAACAAAA	59.869	AACCTCCTTGCTTCAAAATCTTC	60.121	144
1407	KY326890	p3	(GTT)5	TGATAATATCCGGTTCGAGTGAC	60.218	AAATCCCGGTTTTCACTGAGTAT	60.121	181
1408	KY326891	p3	(TAA)6	GTAGGAGATGTTTTCATTGGCTG	60.014	AGGGTAGTGCAAGTAAGTGCAAG	59.889	165
1409	KY326892	p4	(AGCA)5	AAACACGACATCTGCATTCTTTT	60.055	TGGCTAGCATGTGATTTCATTTA	59.637	190
1410	KY326893	p3	(CAT)5	ACAGGTGTACGGTTCATCAGG	59.899	GAATTTAAAAACAAAAGTGCCCC	60.101	180
1411	KY326894	p3	(GAA)6	AATTCAATTCATTACCTCTGGGG	60.411	GCGTCTATCTTTCTCTGCTCTGA	60.296	224
1412	KY326895	p2	(AT)8	TGAAAGAATAGAGGATTTCCACG	59.617	GAGTTTCTGATTATTCCGGTTCC	60.193	147
1413	KY326896	p2	(TA)6	TATTTCAACTGCAGATCCCTGAT	59.979	TCTGGATACGCAAGACACATATC	59.128	219
1414	KY326897	p3	(TCC)5	ATTAAGAACCAGAGTCTTTGGGG	59.888	TTTGGTTTATGGTTATGTTTCCG	59.994	254
1415	KY326898	p3	(CAA)6	GCAAATAATAGGCTAGACCCACA	59.553	AAGCTCTATTGCGTACCAGTGAT	59.364	140
1416	KY326899	p3	(TAA)5	GCGCTGGCTATTTTCTATTTGTA	59.809	TAATTGAAGTATTGGGTCCGTTG	60.115	128
1417	KY326900	p5	(AGGAG)4	CCAGTGAAAGCAAACCTAAGAGA	59.935	GGAAAGGAAGTGATGGAAGTAGG	60.347	223
1418	KY326901	p2	(GT)6	CGTTTCTCGTCCAACTCATATTT	59.552	ATAGTTGCTTTATTTCTGCACGC	59.84	118
1419	KY326902	p2	(TA)6	AAAAGGTACTGATATCACCAGAAT	55.242	TATGTGAGATTGTTCGCTCGATA	59.756	126
1420	KY326903	p2	(AG)11	CCAGATCAGGAGAACTCAGAGAA	60.002	AGGACTTTTGAGTGTTTGGATCA	60.026	276
1421	KY326904	p3	(AAG)7	AGCCAGAAATCCAGGAAATTAAG	59.982	TCGTCAACAGAAACAACAGTGAC	60.244	193
1422	KY326905	p2	(CT)6	GCTTGATCCTCTTTTCCTTCTCT	59.522	ACCCAAAACCTTCATCTCCTCTA	60.347	169
1423	KY326906	p3	(TCA)5	CCTCTGGTACCTGTCCCTTAGAT	59.902	CAAGAAGGCTAGGAGAGATAGGC	60.018	241
1424	KY326907	p3	(GAG)5	TATCACCATTGATATGAGGAGGC	60.184	CTTTCTTCAACGGAGACGACTTA	59.935	173
1425	KY326908	p2	(TA)8	CAAAACAGTATGGCAGCGTATAA	59.247	TATGATCCGAAGCCTTCATTTTA	59.947	156
1426	KY326909	p2	(TA)9	AAAAGCATAACTTACCGCAACAA	60.07	GGCTAACGAGATATCCAGCTTTT	60.127	176
1427	KY326910	p3	(ACA)5	TGTAGGTAAAAACCAACCGAGAA	59.92	TTTGAGGTCGAAGTCTCTCTCTG	60.174	144
1428	KY326911	p3	(CGG)5	ATGGTCAAGAGATTGGAGGTTTT	60.229	TATAATAAGTGGGGTCTCCCTGC	60.551	157
1429	KY326912	p3	(TTC)7	GCTTCCATGGTTAGTCATAGTCG	60.035	CAACTTTACAACACCTCCGTCTC	60.082	200
1430	KY326913	p2	(AG)6	TTCTCCATGTTGTGAACTTTCCT	60.026	AATCAGGCAGCCAATATAACTGA	60.003	190
1431	KY326914	p3	(AAG)5	AAAGACTGTTGTTGAGAAGCAGG	59.971	TCATCATCCCCTTTATTATCCCT	59.896	141
1432	KY326915	p3	(TCC)5	TTCTTAATTTGTTAATCTCGCCG	59.665	ATAAGAAGAAAGCAAAGGGCAAA	60.564	177
1433	KY326916	p3	(CCT)5	GCAATTCTGATTTGGAGAAGGTA	59.622	TATAGCCCAGAATCAACCAAAAA	59.858	167
1434	KY326917	p2	(AT)9	TGTTTAGGGTTGCATATGAAGTG	59.065	TGATTTTGGAATCAGGTTGAAAT	59.708	204
1435	KY326918	p2	(TA)7	TGTGATGAACAAGGATAGCAATG	60.011	AAACAAACGGAGGAAAATAAAGC	59.906	174
1436	KY326919	p2	(TA)9	TGAAATGGTGCATGACTCAATAG	60.011	CGTGTATGTCGAAAACAAGTAGC	58.891	245
1437	KY326920	p2	(TG)7	GGAAGTGATTTCTTCGTTACGTG	60.048	TGGTTGTCGTTGCCTAGTTTTAG	60.554	198
1438	KY326921	p3	(ACA)5	CTGTAGCTGGAGGAAGAACTCAG	59.707	TAACGACTTCAGGTGCAACATTA	59.698	195
1439	KY326922	p3	(GAA)6	CCATGGATTTTAGAGTGGATGAG	59.843	CAGTTTCCCCCTATCTCTGACTA	58.791	201
1440	KY326923	p2	(TA)6	TGACTCTGTAAATCTTTCTCCGC	59.906	CCTCAGAGGGAAAATCTTGTCTT	60.115	196
1441	KY326924	p3	(ATG)5	AGGAGACTTCATTAGGTGCAGTG	59.824	GTCTTGTGCATAAATTCCACCTC	59.891	167
1442	KY326925	p2	(AG)6	AGCAGAGCTGAAGTCAAAGAAGA	59.957	CAGTATTATTTCCCCACGACAAA	60.115	279
1443	KY326926	p3	(AGC)5	TGTATCCATAAAAACATCCTCCG	60.082	TTGGTAGATGTAGTGGGAGCTGT	60.068	190
1444	KY326927	p6	(AAAAAT)4	CACCGCTAGCATATTGAAATTGT	60.387	ATTGGATTTTTCAAACCTAAGGG	59.631	199
1445	KY326928	p3	(ACC)6	ACTGACAGCAAGTGTGCAGGT	60.974	ATGGGTTATTTAGGCGTGGTAGT	60.039	240
1446	KY326929	p3	(CTC)5	CAAAACAATTCAGTCACTCCTCC	60.026	TAATATTTGATGTTTGGCAAGGG	60.082	225
1447	KY326930	p4	(TATT)5	CCGGTTCTATGTAAATTTTGTACG	58.958	GAGATCATACCGGTGAGACAAAC	59.884	152
1448	KY326931	p2	(AG)7	ATCAAAACCCTAGAGGGAGGAAG	61.124	ACTTTTGAGTGTTTTGTGATGCT	57.985	218
1449	KY326932	p2	(AT)7	ATCAGCAGAATGGAACTGAGCTA	60.407	TATGACCCACCATCTTGTTCTTT	59.755	221
1450	KY326933	p3	(TGA)5	AAGGATGGAAAATATGAAAAGCC	59.721	ACTGATTGAAAGGCAAGGATACA	60.014	134
1451	KY326934	p3	(ATC)5	CTGAATCCTGATCTTCCAGATTG	60.082	TGGTCCAAAACCTGAGATACAGT	59.914	197
1452	KY326935	p3	(GAT)7	ACGAAATGGTGCAGAAGAAACT	60.172	CTCAACAAATGGTTAGCTTGGTC	60.048	235
1453	KY326936	p2	(AT)6	TGGTGTTTGCTTCAGTTTTTGTA	59.714	TCGATCAATTCATCACACATAGG	59.837	142
1454	KY326937	p2	(TA)6	TCTTTATTGACGGTTTGATGGAT	59.729	AAAACAATAGATCATCATTTCAATCG	59.68	136
1455	KY326938	p2	(TA)7	AAATAGATTGATGAGCAAGGGCT	60.456	AACATATCCCCCTCCAGACTATC	59.591	189
1456	KY326939	p3	(TCT)5	AACTCGAGGACGAAATCCTTTAC	60.018	ATGGGCCTCAAGTAATGTGTCTA	59.906	173
1457	KY326940	p3	(CTC)7	ATGATCTCTGCTCGCTTCTGAT	60.514	CATCATGCTTGGGAGAAGAAGTA	60.617	241
1458	KY326941	p3	(CTT)5	TTGATTCAGATTCCGTCTTACCA	60.835	AAGCTTGGGAGAAAGTCTGAGAT	59.908	103
1459	KY326942	p3	(TAT)10	GGGAAGGGTCTTAACACAAGAGT	59.922	AATTATTGACGTTAGCAGCCAAA	60.038	151
1460	KY326943	p2	(CT)11	TGGATGATACGGTTCATTACTCC	60.089	CTGAGATCGCAAGCTTTATTGAT	59.897	275
1461	KY326944	p5	(AAAAT)5	GGTACACTTGGTGTTCAGGAGTC	59.952	ATATTTACTCTATTCCCGTCCGC	59.76	222
1462	KY326945	p2	(TC)7	CGTAAGAATGGTGGAAATCTGAG	60.008	CCCACTAAACAACAGCTAACACC	59.975	185
1463	KY326946	p3	(AAT)9	GGTAAAGTGCACGAGTGGTGTAT	60.349	GCTTATTATTGCATTGCTCAACC	60.012	143
1464	KY326947	p3	(GAA)9	CAATCACCTGAACAAGGAAGAAC	60.026	ATCTCAGATTCAGACCACTCCAA	60.125	202
1465	KY326948	p3	(TGT)5	GTAAATCGTGTCGAGCATTTTTC	60.023	AGTGAAGGGTTTTTGGGTTAGAG	59.922	157
1466	KY326949	p2	(CT)7	GTCTATCAGTTCAACATCGCTCC	60.152	TGAGTGACCTCTCCTTTCTTGAG	60.038	168
1467	KY326950	p2	(TA)12	ATTGCCAATGTCACCTGATTAGA	60.736	ATATGTTTGGTGCTTGTGTTTTT	57.693	224
1468	KY326951	p2	(TA)6	GAATCCTAAGGAGGATCCAGTTG	60.315	CAGCTCCTCTTTAGAAAAGCACA	60.188	225
1469	KY326952	p3	(TGT)5	ATAGCTGGTGAGTGGTGACAGAT	60.074	CTCTTGGTTCTATTTCTGAGGCA	59.9	259
1470	KY326953	p2	(AT)9	ATGCAATAACTGCCTCTGTCTGT	60.206	GTCATTCTGATCTTTCTCCCCTC	60.441	218
1471	KY326954	p3	(CTT)7	GTGAAGTCATTTTGCCTTTCTTG	60.156	TGCTTGTGTTTGTAAAGTTGGAA	59.714	267
1472	KY326955	p3	(TAA)5	TACACTGGGAGAGGTTGTTTGTT	59.95	ATCCGGTACAAATGTTATGTTGC	60.023	199
1473	KY326956	p2	(CT)8	CCTCACAATTTGACATGGTATCC	60.477	CGAATTTGATTCCTCTGACATTC	59.959	161
1474	KY326957	p3	(ACA)5	GCAAGCTCTAAGCAGACTGTAGC	60.008	ATTGGCCTCTTCCCTTTACATAG	59.881	195
1475	KY326958	p2	(CT)7	CGTTGATTTAGCCACAAAATAGC	60.038	CTGCAAAAGAATCTCAATTCTGC	60.377	183
1476	KY326959	p2	(TA)7	TACTTGATTTACGTGGGGAAATG	60.115	ATCTCGTCATAGTTTGTTGTGGG	60.289	263
1477	KY326960	p2	(AG)6	CGACAACCATACCTTGATGAAAT	60.122	CACTTGCTTTTGGCAACTACTTT	59.875	202
1478	KY326961	p2	(AC)6	TTCTGCCCCTACACTACTTTGAG	59.827	TCCAAATGAAGAGCATATGTTGA	59.6	226
1479	KY326962	p3	(CAC)6	AAAATTCCATCGACCAACTCTTT	60.224	ATACAGTGGTCATCCTTGGTTTG	60.158	183
1480	KY326963	p3	(AAT)8	ATTTTCTGAACCCATACCAAAGC	60.569	AATTGCAGAAAGAGAGGTACACG	59.833	285
1481	KY326964	p3	(ATC)5	GGTTCGTTTTCTCCACTCTTTCT	60.155	AATTCCAACGTGAGAGAATGAAA	59.994	147
1482	KY326965	p2	(TA)10	GTGGAAAGGTAATATTTGTGCGA	60.245	TTGAATTGAAATTTATGTATCGAA	55.736	170
1483	KY326966	p2	(AT)10	TTTCTGGACAAGCACTGAAAGAT	60.289	GCGTGTTTGCATTTATTACGACT	60.424	296
1484	KY326967	p3	(TTC)6	ATAAAATATCTCCAACGGCCAAT	59.959	GTGGTGATTAGCATCAACTCCAT	60.263	239
1485	KY326968	p4	(AAGA)6	TTCCACTACGCAATCCTAGAAAA	60.134	ATATTTGGTCGTGGAAGGTCTCT	60.248	145
1486	KY326969	p3	(TAT)5	CAAAGATGCACTAAGCTAAATTCG	59.512	TTAGAGTCCTTACGAGTCCGGTT	60.519	262
1487	KY326970	p3	(CAA)5	ATGTTACAAAACGGTCAAAGCTC	59.594	CAACCGTTTGGTGTAACAACTTT	60.221	210
1488	KY326971	p2	(AC)6	AAATTCAAGAAGCATGCCAAGTA	60.141	TAACACTTTTTCATTCCATTCGG	60.219	174
1489	KY326972	p2	(AT)8	TTTGTCCCTTGTTTATTGCATTC	60.226	CCCAAATCCCTTATACCAAATGT	60.183	226
1490	KY326973	p3	(ACG)5	CTAATTTCACGCAGACGGTAGAG	60.314	GTACTGAGAAGAGTTGCCACCAG	60.35	172
1491	KY326974	p3	(TTA)5	CAGACAAATTCTCTTCCAGCACT	59.936	CTAGTGCCACTTGCCTACTCCTA	59.975	257
1492	KY326975	p2	(AT)6	ATTCTCTTCCTACGAATTCACCC	59.86	TGGTAAAAACAATTCTGACGACC	60.263	270
1493	KY326976	p3	(AGA)5	GATAGTACGTTGAAATGGTGGGA	60.122	GAGGGAGCTGTCTCTGTCTACAA	60.067	140
1494	KY326977	p3	(AGC)5	CTGTCAGATTGTTTTGTCCCAAT	60.268	CAAACCTCTCCCAAATATCTTCC	60.186	181
1495	KY326978	p3	(TTC)5	AATCAAATTTCCACTTCTAGCCC	59.867	TTTTAATGGCTGTGGAAAAATTG	60.215	210
1496	KY326979	p3	(GAA)9	GAAATCTGAAGCTTGGTGAGAGA	60.012	TTTAGTTTGTTTGATTGAGGGGA	59.865	165
1497	KY326980	p3	(GTT)9	TCAATGGCTTCTCTTGAGGAATA	60.21	GCTTTGAATAAAAATCGAGGGTT	59.873	171
1498	KY326981	p3	(CGA)5	ATTGAAGCTCTCAGGCAAGTATG	59.926	CCTGGTAATTCTTACCCGACTTC	60.236	199
1499	KY326982	p3	(AAG)5	GTGTGATCCACTTCCCAACTATC	59.749	GCTGCTAGAAATTGCAAGGTAAA	59.936	139
1500	KY326983	p2	(AG)11	TTGTTTTGAGGATCAATTTCGTT	59.871	TGAAAATGAGGATAGAACGTGGT	59.885	242
1501	KY326984	p3	(GCA)7	GTACTAGTGGGTCAGTGGTGCAT	60.358	GCAGTTGAAAAAGTGCAGAAAGT	59.982	196
1502	KY326985	p2	(TC)6	AGCAATTCCTCAAAATAGCAACA	60.141	GAGATATGATTTGAGGGCAGAGA	59.701	160
1503	KY326986	p2	(TA)6	GAAATTAAAAGGCAAATTGTTTCC	59.351	TAATTATTAAGCGCGTGGAGGTA	60.021	178
1504	KY326987	p3	(TAA)5	AACTAACCAAAAGGGTTGCAGTT	60.304	CGTTTGCTAGAGAACAAGAGGAA	60.062	188
1505	KY326988	p2	(AG)6	GGGCCAGATATAAAACCTTTTTG	60.083	TCGATCTCTCTTGCTCTTCGTAT	59.65	123
1506	KY326989	p2	(CT)6	ACCATCATCTCCTCTTTCCTTTC	59.96	CCAGGTTCGAGTGAGGAATACTA	59.661	259
1507	KY326990	p3	(TCT)7	ATAGTAATAATGTTGCGGGGGTT	59.892	AAGAGAAGCCATGATTGTTTGAA	60.122	251
1508	KY326991	p3	(TTA)5	GGAAAAGGTTGGAAAGATGAGTT	59.874	ATTCCCATTATAGACACTCCCCT	59.147	163
1509	KY326992	p2	(TA)7	TGAGGATAATAAAGACAAAGCCG	59.652	TTTCTCCTAAACCATTCATTATTGC	59.783	219
1510	KY326993	p3	(TAC)5	TCAATTTCACCTGATCTCCATTC	60.313	GTCCTACCAGAGAAAATAGCCGT	60.037	194
1511	KY326994	p3	(AGG)5	GGATTATTGTTGGGGTTGGTATT	60.07	ACCCTAATTACTCCTGATCTCGC	60.004	188
1512	KY326995	p5	(TGATT)4	TATGTCAAAGGGAATTGAAGACC	59.363	ATTACAGATTCAGCACCGAAGAA	60.143	141
1513	KY326996	p2	(TA)6	AATGGTTGTTCAAAAATCGACAT	59.643	TCAGAGCTTACGTTAAGCAAGAA	58.538	239
1514	KY326997	p2	(AT)13	AAATCACATTTCTTGGATTACGA	57.7	AGTTCGAATTGTCATTGCACTTT	60.055	236
1515	KY326998	p2	(GA)8	GATGAGTTGGTCTTGGATGAAAC	59.862	TATTCCCTTGTTACCATCTGCAT	59.75	268
1516	KY326999	p3	(ATG)8	TTCGAATAACTCTACGAGCTTGG	59.926	GGATTTACAGATGAACAACAGGC	59.891	224
1517	KY327000	p3	(GAA)5	TCCTTCTGCATCACCGTATAAAT	59.877	GGAAAAAGGAGAAATTTTGTTGG	60.195	171
1518	KY327001	p3	(ATG)5	AGGAACTTTGCAGGATGTACTCA	60.178	CAGCATTTCAATGGAAGAAAAGT	59.659	125
1519	KY327002	p3	(AAT)9	TTTTATTTGTGAACATCGAAGCA	59.653	AAACGAACTGGAGTTATTCTCCC	59.894	233
1520	KY327003	p2	(TA)7	ATAGCTTGGGGTTGAGGTAAATC	59.765	TTCCGAGTTAGAGAGGGAAGTCT	59.902	221
1521	KY327004	p4	(ATTA)5	AGTATCTTGGGATCGGTTTGAAT	60.089	CCTGCTGTAACGAGAGCCTATAA	59.946	145
1522	KY327005	p3	(TAA)5	GACGCACGATACTCCAAATTAAC	59.917	TTGGGTTTCTTTTCTTTAGCCTC	60.114	202
1523	KY327006	p2	(AT)6	AATTACTGATCGGTTCAAGCAAG	59.68	TGTTTTTCAATCATAAATGAGTTTT	56.265	158
1524	KY327007	p3	(AAT)5	AAATGACGAGACAACCTTTTTCA	60.028	TCTAATAAGCATTTGTTGTTGGC	58.39	195
1525	KY327008	p2	(TC)12	CAACTTCTTTTCTTCCCCAATTC	60.32	CTGATCAAAAGGATGAGATAGCG	60.23	212
1526	KY327009	p2	(GA)6	AAAAGGGGGAAAAGTAAGGAGTC	60.212	ACTTACTCATCGTCTGACCGTGT	60.11	194
1527	KY327010	p3	(TCA)5	AATCTTTCATCTTCTCCTCCACC	59.96	CATATCCTCCATGTTTTCTTCCA	60.19	227
1528	KY327011	p4	(GGCT)5	ATAAAACTGGTACGCCTGAAAGG	60.725	TCGCATAATAAATATGTGGGGAG	60.07	246
1529	KY327012	p3	(GAA)9	AGCTTTTGCTTTTTCTTTATGGG	60.131	GGGGGTAAATGGTAAGTGTCTTC	59.998	186
1530	KY327013	p3	(TTG)5	ATGACTCTCCAATTTTGTTGGAA	59.864	AATAAGTCTGGCTTGTGAGTTGG	59.703	208
1531	KY327014	p4	(TGTT)5	ATTGTAATGGAGGACTCTGTTGG	59.402	ACCATAATCAAATCCAACCACAC	59.87	288
1532	KY327015	p2	(AC)6	AGCTTTGATTGTTGTTGAAGCTC	59.947	AGAAATTGATGTCCTTGGTCAGA	59.99	155
1533	KY327016	p3	(ATT)5	GCTCCGTATCAACTCATCTCATC	60.117	CGCAATATGACAAATAAGTTCCA	59.057	168
1534	KY327017	p4	(TCTT)5	GCATCATCATAACTCGTAAACCC	59.756	TTTGGAGGGAATAGAAAGGAAAG	59.957	115
1535	KY327018	p3	(AGA)5	ATAGTATCATGGCTCAATTCCGA	59.842	TGAAGCTAGAAGCCTAAAAGCAA	59.829	166
1536	KY327019	p3	(TTA)6	TTTGTCTAATGAACCAAGCAACA	59.677	GAAACTTTCATAACTTCAAACTAAACA	56.674	203
1537	KY327020	p3	(CAA)5	CGTGCACATGATTTACACAAGTT	59.976	GACTCGTCAGACTAGGACATGCT	59.959	227
1538	KY327021	p3	(CTC)5	TGACTGACTAACGCTGTGACTGT	60.029	CTGAACTTGTAAGGCCATCATTC	60.014	216
1539	KY327022	p3	(GAT)5	TCTACAAAACCAAATTCCAATCC	59.26	AGTAGTGGTGGTTCTTGTGTCGT	60.011	183
1540	KY327023	p3	(CGT)5	GAAATGTCTAACGGACTTCATGC	60.021	GCGAAGAATACCAAACAAAACTG	60.05	175
1541	KY327024	p2	(GA)7	GTCTGATAAGAAGTCGTGGATGG	60.012	GATTTGTTATGGAAGATGGTGGA	60.068	238
1542	KY327025	p3	(TCC)5	ACGAGGACGATACTGAAGAAATG	59.666	GTTCCTGGTGGAGTCCCTTATCT	61.91	218
1543	KY327026	p3	(TAA)5	TAAGCAAAAATGGTCAATTCCAC	60.226	ACACCCTCCTCGTTTATTTGTTT	60.153	211
1544	KY327027	p3	(TCT)6	CTCCCGAGATTGTTATTGCTATG	59.997	AAATCCTCCCAACTCAAATCAAG	60.68	187
1545	KY327028	p3	(AGC)6	CAGCCTTTCTCGAATGATTTCTT	61.044	AAACAGAAGGGACCACTGTATGA	59.914	257
1546	KY327029	p3	(TCT)7	GCCCACATACAGAAGAAAAGATG	60.014	ATGTTTGAGAAAAGTGGATAGCG	59.68	170
1547	KY327030	p3	(GGA)5	GGGAATATTACGGGGAGTGATTA	60.272	ACGGGGTAGGCAAAATTGTAATA	60.777	236
1548	KY327031	p6	(TCGAAA)4	TACCGTAGCCGAGAAGTACAGAG	59.975	TGATTTGGGAGGTAACAAGAAGA	59.987	185
1549	KY327032	p2	(TA)9	ATGATTTTGGGACAGTACGACAT	59.65	AGGTTTTAACTCCCATGACAATG	59.295	203
1550	KY327033	p3	(ATT)5	AATAGAATTGAAGGGACAACGGT	60.121	CACCGCAAATGACTAAACACTAA	59.238	204
1551	KY327034	p3	(GCT)6	CAGCCTGTAATGCTACGTTCTTT	59.861	AAGAAGTGGTGGTCGACATTCTA	60.047	206
1552	KY327035	p2	(AG)7	AAAAATGCAGAAACCCCTAAAAG	59.9	TTCACTTCTTTCTTCCTCCTCCT	59.882	227
1553	KY327036	p2	(CT)6	TAGGGTTCTGAGAAGGAGAGCTT	60.029	TCTAACCAATACGGAGGTCAAGA	60.008	249
1554	KY327037	p5	(GGATG)4	CAACAGTGAAGGAGGTAAGAGGA	59.797	GCCAAGTCCTAAGATTCGGTTAT	59.886	235
1555	KY327038	p3	(GCT)5	ATGAAGGTCACAACTTTTCATGC	60.407	ATGATGTCTGAGGTCGAGAAGAG	59.893	244
1556	KY327039	p3	(TGC)7	GCTCTAGAGATGCTTTTGCTGAC	59.824	GCTATCCATTACTAGCATTTGCG	60.146	221
1557	KY327040	p3	(ATT)5	TTAAGTTCCAGCGAGAGATCAAC	59.906	AACAACAAGAGGAAACTGTCGAG	59.84	251
1558	KY327041	p2	(TC)7	TGATTGAAAGAGAATATGGTCGG	60.318	GAGAGGAAAATCAACGACAGAGA	59.878	241
1559	KY327042	p2	(AT)6	AAAAATGAACGGTTGAGATGAAT	58.921	TGGTGCGATATACTGAGTGATTG	60.032	158
1560	KY327043	p2	(GA)6	CAAAAGATATAGGAGGGGGAGAA	59.822	CCTCCATCTTTCACCTAAACTCA	59.64	124
1561	KY327044	p3	(GAA)5	TTAAGTTTAAGGGATGACTCGGC	60.798	CAATAGACTGAAATGGGGCATTA	60.207	222
1562	KY327045	p3	(GAT)5	TCATATTGATAAACCCTCGAAGC	59.496	AAGAAGCAGAAACTCGAAGATGA	59.666	192
1563	KY327046	p3	(ATT)6	TACAAACTGAGACAGCCTAACCG	60.695	GCCCATGAACACATCTTCTTATC	59.855	175
1564	KY327047	p2	(TA)6	TATTACTAGCGAAACGGATCCAA	60	ATAGTGGGCTTGGTGTCTAACTG	59.595	133
1565	KY327048	p3	(GTC)5	TAGTAGCCCATTTTCAAACTCCA	60.01	GAGAGAGAAGTGATGCAGTCAGG	60.579	237
1566	KY327049	p3	(AAG)7	CAAATTGGGCTTCAGAGTTTGTA	60.506	CTACTCCAGCCATCTTTCCCTAT	59.998	215
1567	KY327050	p3	(CCA)5	TGTCTCTTTCTTCAGGATTTGGA	60.228	TGTATATGGTGTTATGGGGGAAG	59.851	205
1568	KY327051	p3	(TTA)5	TTCGGGTGTGATCAAATTTTTAC	60.102	ACAATTATAAAAGGATGGGGCTG	60.42	181
1569	KY327052	p2	(TC)6	TGTTTACTGTTTTGGCGGTTACT	59.979	GCAGAATCAAGGAGAGAAAGACA	60.012	192
1570	KY327053	p3	(ATT)5	CGAAAGGACAAGAAAACGAAAAT	60.807	TGTATGAGGAACAGAGAGATGGC	60.645	228
1571	KY327054	p2	(TA)7	AGACTAGATCGGGATTTGAGGAG	60.102	TTGAGTGTCAGAGATCTGCAAAA	60.045	169
1572	KY327055	p2	(TA)9	GTGCGTTAGATATTGGCGTATGT	60.291	ATGTATCCTTCTGCAACCAAAAA	59.891	205
1573	KY327056	p2	(AG)7	ATGGTGGATTGCTTGCTAACTAA	60.036	GGTGGCTAATTGTGTTGTCTTTC	59.926	158
1574	KY327057	p3	(AGC)5	AGAAGTCTAAAGTGCGAAAGCGT	60.917	ATCATGGCAGAAAACACTAAGGA	60.014	177
1575	KY327058	p3	(TCC)6	AAGCAAACAGAAAACAAACCAAA	60.063	TCATTTCTTTCTTCAGTGGGTGT	60.026	177
1576	KY327059	p3	(CTT)5	TAAAATCCGCCGTTAAACTTTTC	60.646	TCGAAGAAGAAAAAGAAGAATCG	59.172	236
1577	KY327060	p3	(TCC)5	CTTCTATCATTCCTCCCCAACTC	60.315	GATCTTACTCTGTAGCTGCTCGG	59.709	288
1578	KY327061	p3	(GCT)5	GGAAATTCACTTCGACTACACCA	60.399	TGAGAAGAAGGAAACAGCGTAAC	59.941	159
1579	KY327062	p3	(TAA)5	TCAGTAAAGTAACAAAAACATGTATCA	56.434	GCGAAGGCTTATATCGGTATTCT	59.997	205
1580	KY327063	p2	(AT)6	TTAGCAATTTAGAGCTACACATTTT	55.997	tTGGCTTAACTCAGATTTTATATCTTTT	58.539	260
1581	KY327064	p5	(ACAAA)4	GTAATCCCGATTTGATTATCCCA	61.05	AGGAAAATTGCTTTATTGGGTTG	60.547	214
1582	KY327065	p2	(TA)7	TTACTCGTGGGATTCTGAAAGTT	59.187	TATCTGCCAAGGAAAGAGACTCA	60.379	184
1583	KY327066	p2	(TC)8	ACTCGATCTCCTACCACATTGAA	60.012	TTCATTCATTGATTGCTGATGTC	59.959	218
1584	KY327067	p3	(ATA)6	TCTTATTTTAATCTGTTATCACTCACA	55.74	TTTCGTGTGGCTTATTTTTCTGT	60.05	186
1585	KY327068	p2	(TA)6	GGACTACTCTGCAACGGAAGATA	59.797	TAACAACCAAACACTACCAACCC	60.062	165
1586	KY327069	p3	(GGT)5	CTATGGCAATAGAAAACCGCATA	60.341	AAAACGATGGGTAAAGAAAGCTC	60.02	231
1587	KY327070	p3	(AAT)6	TAGTAACGGTAATGGAGCGTTCA	60.874	CCAATCACGTTTTCATTTTAAGC	59.898	192
1588	KY327071	p2	(TA)8	CGTTTTCCCTTAAAATGGACTGT	60.589	AAGCTTATACATCACCTTGGGGT	60.14	263
1589	KY327072	p3	(TTA)5	CGCCGATTATATATTGCATCTGA	61.113	AATTCGAAAATGCATGAGAAAAA	59.967	221
1590	KY327073	p2	(AT)6	AATTTGGAAGTTAGGTGACCGAT	60.121	TGGGATCCTCAGACAAGTTCTTA	60.116	276
1591	KY327074	p3	(GAT)7	CCTCAACCCTTCCATTTTCTATC	60.186	GTCGTACAGATACTGCATCCTCC	60.04	172
1592	KY327075	p3	(AAT)5	TTTGCTAGCATGTTCTTCTCTGA	59.303	ACACTTCCTCAATCCGTATGAAA	59.885	162
1593	KY327076	p2	(AT)7	CCATAAATCAAAATCCTAAACCC	57.927	AGACAACCACTCGTCAACTTCAT	60.089	286
1594	KY327077	p3	(ATC)7	GGGAGACTCATCCAAGCTACTTT	60.142	GAGTTCGTCTTTTTCACCTTTGA	59.791	160
1595	KY327078	p2	(TA)7	GTGGGAGCAATAGTACGCTACAC	60.095	GATATCCTGCATGACGTTACCAT	60.116	205
1596	KY327079	p4	(TTTC)6	TACTACTCCAAGTCTCCAACCCA	60.04	ACGACGGTGTGAGTAAACTAAGC	59.767	195
1597	KY327080	p5	(TTGGT)4	CTAACTCAAGGTCGACTGATGGT	59.69	GTGATGTGGTTTTTGGTTCAATC	60.497	144
1598	KY327081	p2	(TG)9	TTTCATTCCATGAGTTATGCCTT	59.857	TTCGTTAACATCCATACAATCCC	59.963	141
1599	KY327082	p2	(AG)7	AGGAAAAAGAACCGTCGTAACTC	60.05	ATAGCTTTGAGGTTGGGCTATTC	60.007	137
1600	KY327083	p2	(TA)6	TCCACGTATGATTTGCTGTGTAT	59.42	ACCGATATGAAATTCCACATAAT	56.535	154
1601	KY327084	p2	(GA)8	AATTCGAGCAAAATTTAGGGTTT	59.455	ACATGCTTCGTTATGCCTTTTAC	59.594	250
1602	KY327085	p2	(GA)7	TTTCGTTCTTGTCTTTCTCTTGC	60.048	ACTCGATAATAATCTAACCGCCC	59.76	277
1603	KY327086	p3	(ATA)5	GAAATGGACGGAAATTTGTGATA	60.069	GAATCGTTCAGTTGAGGAGACAC	60.168	289
1604	KY327087	p3	(GAA)5	GAAGGAGCCTTAGACTTAGTCCG	59.928	CTCTTTCTCTATCCCCAGCTGTT	60.261	196
1605	KY327088	p3	(TTC)5	CAGTCATTCCCTTTTTAACCTCC	60.217	AGGACCACATAAAACGACAAAGA	59.92	139
1606	KY327089	p2	(TC)7	AATTTCCTTTTCCTTCTGCAAAC	60.001	AAAAACAGAGAATGTGGCTGCTA	60.302	161
1607	KY327090	p5	(TCAAA)4	ATGTGATGCTTTGTTTGTTTGTG	59.955	TCAAGTACCACTCGTTCCATAGG	60.41	238
1608	KY327091	p3	(CAA)6	AACGACACAGCATCTCTTTTCTC	59.942	GTGATGATGATGAAGCAGAAGTG	59.755	217
1609	KY327092	p3	(GAT)6	TCCTTCGATCAAATTGTTATGGT	59.729	CAACAGATCCAAAAATGAATCCT	59.363	141
1610	KY327093	p3	(AGA)6	CCGTAATTTTCCCGATCTAATTT	59.63	TTTCTCTCTCTTTTCAATGGCTG	60.008	116
1611	KY327094	p2	(AG)6	GAAGCTAGAAGGCTCTTGGAAAC	60.037	TGGTATCAAAATTGGTCTGCTCT	60.014	266
1612	KY327095	p2	(AT)14	ATCCCACATCGAATCACTAAAAA	59.729	TTCGACTAGTTAAATCGCAAACC	59.692	141
1613	KY327096	p3	(TCC)5	CAGTAGATCCATCAATGAAACCC	59.717	TTAGTGGAGGAGAGAGCGTTGT	60.436	189
1614	KY327097	p3	(TCT)6	TCCAGTTCGTATTTCAGTTCGAT	60.014	TTATCTTGTGGGGTAGGGTTTTT	59.995	197
1615	KY327098	p4	(AAAC)7	TCTGCAAATTTTAACCAACAGAAA	60.038	TGTTGTTTGTTTCCAAGGTTCTT	59.935	219
1616	KY327099	p3	(TAT)6	TGCGTGTGAAGCAACTTAAACTA	59.994	AGAATGAAGGACATCTTTCCACC	60.708	188
1617	KY327100	p5	(TGATT)4	GGTGAAGAATGTGTAGTTCCTGC	60.054	TGATCTTTATAATAAGTTCGCCTC	56.084	204
1618	KY327101	p3	(TTC)9	ATGGACAAGGACTTTGACATCAT	59.749	TTCGATCTCAGTGAAGACAACAA	59.906	224
1619	KY327102	p3	(AAG)5	TCCTTCATTTTCATTCTTTCAATG	59.499	TGATTCTTTTTCGATTTTTGTCTTC	60.003	183
1620	KY327103	p2	(TG)6	AATGAATGAGGAGAAAGTGCAAG	59.776	GACTTTAGACCACACGCTTTGAT	59.709	143
1621	KY327104	p5	(AAATC)4	GATTTTCACGGGTCATGAGTAAG	59.885	TAAGCATTCCTGAAACCCAACTA	60.01	247
1622	KY327105	p3	(GGA)5	CGTCGCAAACGACTAATAAAAAG	60.183	AGTTCACCAGTGGTTGTTCCTT	59.938	190
1623	KY327106	p3	(CTG)6	CGTCGATAACTTGTTAGCAGCAT	60.675	GGGTAACAACAGATTCGATTCAA	60.23	212
1624	KY327107	p2	(TA)7	TTTTAATTGCTTTGCTTGGAAAA	60.113	CGGATCTGAGTAGAAAATGATGG	59.973	206
1625	KY327108	p2	(GA)9	CTTATGTCTAGGTAGGTGCGGTG	60.082	AAAACACTTTTCTTTGCCAATCA	60.03	173
1626	KY327109	p3	(AAG)6	CTCCGAACCAGTACAGTTAATCG	60.062	CTTCTGCCATTTGTACCTTCATC	60.014	243
1627	KY327110	p3	(GCA)5	CTGTGACTGCTTCGACTGCTAC	60.259	CTGGTCTTTTTCCTTGTTGGTTT	60.736	223
1628	KY327111	p3	(TAA)5	ACAAGTTTGTATTGTGGGGTTGA	60.539	GACTGTCAATTTCAGCAACATGA	60.169	170
1629	KY327112	p2	(GA)10	GAAATCAGTCAAACAAGCAAACC	60.035	CCCAAAAGTAGCAGAGAATCTGA	59.9	188
1630	KY327113	p2	(TA)6	CGCAATTAATCAATCAAATGGAC	60.546	TTCCTACCAACCCACATTTTATG	59.991	154
1631	KY327114	p3	(TTA)5	TTTGACATGCAACGTGTTTTTAC	59.96	AGTAGTCACCACCAGCATCTCAT	60.074	176
1632	KY327115	p3	(TGT)7	TTGGTCTCAGACATCTTTTGGTT	60.026	CTCTTCCACCTGTCTTTGAACAG	60.321	188
1633	KY327116	p3	(TGG)5	TAACCTAAAAGCAACAGTCTCGC	59.965	TGCTGCCAATAGGATTTATTGAA	60.78	134
1634	KY327117	p3	(ATT)6	AGCGTTTGACCAAAGATTGTAAA	60.05	AGCAAAATGGATAGCCTGTCTTT	60.485	159
1635	KY327118	p2	(TA)6	TCTGTACAAAGCTACTTTACAAAACAAA	59.068	TAGTATTGCTGCTTGCTTTGATG	59.588	135
1636	KY327119	p3	(GAG)5	GGAAACAACTTCAACTCAACTCG	60.192	TCCAGTTGTAACCGTCGTAAGAT	59.941	235
1637	KY327120	p3	(AAG)5	ATACCAACATTAAGCCCCACTTT	60.02	GCGAATTAAAACCTCTCATTTCC	60.309	185
1638	KY327121	p3	(TGA)5	GTTAGGGTTTGGGATTTCTTAGC	59.436	AACTCAACTCCACTACCACCAAA	59.95	136
1639	KY327122	p2	(TA)6	CAGAGAAAGGAAAATGGGAAGTT	59.992	GACCCATACCCAACTGTCAAATA	59.994	216
1640	KY327123	p2	(AT)8	GCGAGAATTTACCTTTGGAAACT	60.02	GTCGCTTGATATTGACTTGAACC	60.021	185
1641	KY327124	p3	(CTT)6	ATCTCACTTCTCTACTCGCCCTT	59.929	TTGGAGTAGCAAGAACTCGAATC	59.906	248
1642	KY327125	p2	(AG)7	AATATGGAAGTATAAGCTCCGGC	59.879	TTTCCTCTCCCCAACTAAATAGC	59.982	226
1643	KY327126	p3	(GAA)6	ATCACAGATCCAGAGCAAACCTA	60.144	CCCGAAGAAGATACTTCCCTCTA	60.095	209
1644	KY327127	p3	(TTA)5	AAGTCAACAAAGATCTGGCAAGT	59.336	GTTGAAGAGATCCTTCCCTTGTT	59.995	131
1645	KY327128	p3	(CAA)7	CCGATGGGTAATTACTACAACCA	60.01	GTTGAATTGCTGCTGTAGAAACC	60.183	192
1646	KY327129	p3	(TCC)5	CCTTACTACATCATTCAACTTACAACC	58.63	AACATACCACTCTCGTATGGACC	59.295	136
1647	KY327130	p3	(AGA)5	AAGCTAGCAAGGATACGACGAC	59.94	GATTATCAACAAGGACTGCACATC	59.904	203
1648	KY327131	p3	(TTC)6	AAATTACAACCTTGTCCCTCACC	60.49	CTATTTCCCGATCGACTACAGAA	59.638	112
1649	KY327132	p3	(TAA)5	GCTGTTGAAGGAGATGCTTAGAA	60.035	TTACCTGCAAAAGGCAGAAATAA	60.133	157
1650	KY327133	p3	(GTA)6	TACTTACTAGGGTGGGAATGTGC	59.445	TATAGGGGGAAGGGTTAAACGTA	59.979	197
1651	KY327134	p4	(CTTC)6	CCAAAATATCTCGTCGTCTTCAA	60.476	ACTTGAGCAAGTCTTTCTTCCCT	59.943	191
1652	KY327135	p3	(TTC)5	GGAATTTCAACATGAGCAAAAAC	59.877	ATCACGCCTTCCACTATTAGTCA	60.035	159
1653	KY327136	p3	(TTC)5	TCTGAAGCAACACTAAACACCAA	59.836	GTAGGTATACGATTTCCTTGGGC	60.108	162
1654	KY327137	p3	(AAG)5	TTAGCCAAGTCTTTCTGAACAGG	59.935	CAGTACTGTAAATCCCCAATCCA	60.116	220
1655	KY327138	p3	(TGT)6	GAGGGTAACTTTCAACCACACAG	59.95	CCAACAAACATTATTCAACGACA	59.787	170
1656	KY327139	p3	(CCT)5	GTCAACTTTGAACAGCCAAAATC	60.035	GTACAACTTTTTGACTGGGGATG	59.791	203
1657	KY327140	p6	(TGGAGC)4	ACTAGCATCCTTTTGAATCTCCC	59.984	AAAGTATCTGGGGAGGATGAGAG	59.975	281
1658	KY327141	p3	(TGG)5	TAGCCATATTGTTGGCTTCATTT	59.884	ACTGACAGCAAGTGTGCAGGT	60.974	206
1659	KY327142	p2	(AT)6	TTCTTTTACTCACGTAATCCCCA	59.886	GGACAAAATTGACATTTCAGAGC	60	245
1660	KY327143	p3	(TTA)6	ATGTTAGCCTCTAGAGAATGCCG	61.079	AATAAACAGCAACGAAACCAGTC	59.594	218
1661	KY327144	p2	(TA)14	AGTCAGACCAAGTGTTCCAAATC	59.538	TCTCCTTCATGATAAACGTGCTT	60.143	205
1662	KY327145	p3	(CTT)5	AGGAAAAGGTCTCAAGGGATCTA	59.623	GATCGTCTTCTCATTTCTCTGGA	59.841	171
1663	KY327146	p3	(GAA)9	CAACCCTTTGTCCCTCTCTCTAT	60.009	ACATTAATGGGAGTTCGTACAGG	59.317	184
1664	KY327147	p3	(CCA)5	AAATCTGCTCAACAACGAAGAAC	59.818	GAAGACGGAGCCTAGAGTGAATC	60.746	205
1665	KY327148	p2	(CA)6	CCCATCGGTAAACATCAAACTAC	59.659	GCTAGCTCATCAAGTCTCAGAGC	59.949	236
1666	KY327149	p3	(GAA)5	TTCCTTTTTCTTCTTTTGGGTTC	59.976	CACAGCAAATCCTATCAATGTCA	60.011	143
1667	KY327150	p3	(TGT)6	TGGAGAGTGAGACCTTTAGCTTG	60.061	AAACCATTTAAACTCGGAATGCT	60.239	153
1668	KY327151	p3	(GAA)5	GTAGGAGGAGAAAAGGAAGGTGA	60.115	CGAGTTGGTGATTTTCTTAGCTG	60.295	181
1669	KY327152	p2	(AG)8	CTAGCTGGATCTTCACACGAAAC	60.309	GATTTTCAACCCCTCAAAATACA	59.26	160
1670	KY327153	p2	(AT)6	TCCTTCATCGAATTGGATCTCTA	60.048	AATTTGAGGAAGAAGCGGATTAC	59.988	149
1671	KY327154	p3	(CCA)8	TCTCATCTCCGACCATTAAGCTA	60.23	TTCATTCATGTATTATATCACCCG	57.868	148
1672	KY327155	p3	(TTC)5	CGATGTTGATGTTAGCAAGTTGA	60.18	TTTACATGGGAGATTAGAAGCCA	59.977	284
1673	KY327156	p3	(TTG)5	CTTTATATTCCCAGTCTGGCTCC	60.327	TCGAGTAACAAAATCTTGTCGTG	59.322	276
1674	KY327157	p3	(CAT)5	ATAGTCCATGCATGATTGTTCAC	58.852	CTATTTACGGATGCATTTGAAGC	60.006	206
1675	KY327158	p2	(CT)6	CTTGGATCAAAAGATAGCCAATG	59.977	CATTGTGTCAATGTCAAAGGAGA	60.023	166
1676	KY327159	p4	(CAGT)5	AACATGTGTTATTCCACGGAGAC	60.165	CGATGTTGATGCAGTCATTGATA	60.901	227
1677	KY327160	p3	(GAA)7	TGATTGATGAACTTGACAAGGAG	59.228	AGGAAAACCAGAAGTCCAAACTC	60.029	127
1678	KY327161	p3	(AGG)5	CATATCCACTTCCTCCTCCTTCT	59.975	CCGAAACTTGGGACTCTATTTCT	60.011	238
1679	KY327162	p3	(CCT)6	CATGTCGTACGTCTTACTGAGGA	59.319	TTCCTCTTGATTCTCTGATCGAA	60.326	226
1680	KY327163	p2	(TA)11	GACCAAGACCTGCTAGAGAGACA	60.067	CACCTGTAAATAACAGCACACCA	59.97	207
1681	KY327164	p3	(GAA)5	TTGAAGGTGTTCAAGCTATTCGT	60.176	CTCCTTCATCAACTTGAGAGCTG	60.554	119
1682	KY327165	p3	(ATT)5	TGTAGGTTTGGTAGGGCTCAGTA	60.062	ATATGGGGGATGGAACTAAAAGA	59.93	197
1683	KY327166	p3	(TTC)5	CAGTTGCAGAGATGGAGAAGAAT	59.899	ATTGGTAAAATGAGACGTAGGCA	59.912	207
1684	KY327167	p3	(GAA)6	TGTTCGGAGATAGAATTTAGCCA	60.102	AACTTATAACCGTCGTTCACCTG	59.484	286
1685	KY327168	p2	(GA)6	CACAAATGAGAGTTGAAAGAAAGG	59.343	AGAAATCGAGCTCATACAATCCA	60.109	214
1686	KY327169	p2	(AT)7	GCTAGAGTCGTAGGGTTCAACAA	59.833	ATATGTGGAGGCAAACGAGAGTA	60.035	226
1687	KY327170	p3	(TTC)6	CACTAAGCTTCGCTAACTTCACC	59.631	GCAAAACTGATCCATCTTGAGAA	60.607	217
1688	KY327171	p3	(TTG)5	TGAATACGGTAAACATTTGGGAG	60.115	CTCTCGCAACTTAGCAACAATTT	59.965	253
1689	KY327172	p6	(AGAAAG)4	TGTGAGGGACAAACTGAAAGAAT	60.026	CATATGGATTACCAAAACGGCTA	60.102	216
1690	KY327173	p2	(TA)10	TACCGCAAAGTAGAAGAGTTTGG	59.835	ACCGAATACCTTTACCGTCAAAT	60.02	209
1691	KY327174	p3	(GTC)5	TCTCCAGAGGCATATACAAGAGC	59.891	GATCGTACTCAATCCATCTCGTC	59.982	236
1692	KY327175	p3	(TTG)7	AGTTGCCATCACGATACAAATCT	59.912	GGTATGGAAATGATCTCACTGCT	59.5	212
1693	KY327176	p3	(AAC)5	TAGTGCAATTGTCAGTCGAAGGT	61.075	AACTCTCCAGATATCCGTTAGCC	60.004	207
1694	KY327177	p2	(AT)6	CAGAGTACAAAGGCTTAAACGGA	59.835	CAGACAGCACAAAACAAAAATGA	60.193	203
1695	KY327178	p2	(GA)6	AATTCAACGCACAGTAGGGATAA	59.912	TTCCCCAGTCTATTTTGTCTCTG	59.64	197
1696	KY327179	p3	(TTC)6	CCTCTGCTTTTCCTCTTCTTCTT	59.68	AGAATCGGAAACCTAGAGAATGG	59.978	178
1697	KY327180	p3	(TCT)7	GGATGATCAAACCATATGGAAAA	59.908	AAACACATTGTACATTTCGCCTT	59.826	235
1698	KY327181	p3	(TCT)5	TGTAGGTGGAAGAGTATGAGTTTAGG	59.218	CAAATTTGTGATTGAAAGGTGGT	60.136	184
1699	KY327182	p3	(CCA)7	CATGCAACACTGATACAGGACTC	59.676	ATGATAGAGGCGAGGAATTGAAG	60.915	135
1700	KY327183	p3	(GCA)5	TTACTTTTGAAAATGCTCCGAAA	60.114	CTGCTGTTGCTGCATCTGTATCT	61.868	188
1701	KY327184	p2	(AT)6	GTTGAAGTTGAGGAAAACAAGGA	59.661	GGTGATGTCGATGTAGATGTGAA	59.874	225
1702	KY327185	p3	(TCA)5	TTCCAGTTTGAAGCAAATGAAAT	59.997	AGAGATGAAACTGCCCATTACAA	60.014	135
1703	KY327186	p2	(AT)7	GACCCTAACTCCATACCTCCACT	59.78	TGGAGATTCAGAGAGAGCTGAAG	60.274	256
1704	KY327187	p2	(TA)7	TAGTATGCGCACAAACCACTTTA	59.732	TGGACGACTCTTATTTGCTCTCT	59.556	153
1705	KY327188	p2	(AT)7	CCCACTCAATTTAATTCACTCCA	60.223	CAAACCGGAATCCCAACTATAAC	60.781	287
1706	KY327189	p3	(AAT)5	CCAGGCTATAAAGGCATGATATTT	59.777	TTTCACGAAGGTTGTTATTTGCT	60.05	175
1707	KY327190	p3	(GAA)5	GATTGAAACTTGATGCCAAACTC	60	GTTGCACATCTTAATCGTTGGAT	60.258	174
1708	KY327191	p3	(CTC)5	CCGTCATTCTCTTCTCCCTATCT	60.102	CATTGCTTGACGGAGAACTTG	60.812	190
1709	KY327192	p3	(TTC)5	TATCGAATTAACCATATGGGCCG	63.801	CTGACTGCTTTTGGAAATTCAAC	60.156	168
1710	KY327193	p3	(TCA)7	GTCCTCTAAACGAGACCCAGAAC	60.522	CTGCCGACTGTTCAACTTCTTAT	59.833	289
1711	KY327194	p2	(AT)10	CCTAAAAATGAAGGGTTGAGATG	59.045	TGAGTCGATGAATATACACCCGT	60.626	170
1712	KY327195	p4	(TTTA)5	GGTGATGAAGTGTTTAATTTGCC	59.771	AAAATTCGTGTCAGGTAGTTGGA	59.92	251
1713	KY327196	p3	(ATT)5	ATATTATTGGTGGATTGGCTGTG	59.983	AACCTCTAACTCCTCTTTCACGA	58.595	145
1714	KY327197	p3	(TGA)5	GGAAGCAGCAAGCTAAGCATAAT	61.174	TGCTAATTTGTTCGTTGCTTACA	59.838	132
1715	KY327198	p3	(CTT)5	TTGTTAGTCTACGAACACATGCC	59.213	TAAGATGTTCTCGGGTTTGATGT	59.885	210
1716	KY327199	p2	(AG)8	TTATTTTGCCTCCAATTCATCAT	59.705	TGCTAAACCTAAATCGGATCTCTC	60.114	149
1717	KY327200	p2	(CT)7	GCTTAGCTTAGCTTACCCCTCAG	60.07	CAAAGAAGAGAAAGGAGAAACCG	60.718	209
1718	KY327201	p3	(TTA)5	ATTAGCTATTGCGAGATAACCCC	59.879	AAATCCCAAAACATTCTCCCTAA	60.064	181
1719	KY327202	p2	(TA)6	AAGGATGTTGTTGACCGTCTTTA	59.92	TCGAGAAAGACTTTGTTTGTAGTTTG	60.235	234
1720	KY327203	p3	(ATA)7	TGTTGTATATATGCAGTGGGCAG	59.924	GCTGTTGAGATGAACTACCATCA	59.256	202
