# Supplementary material for: Development of Novel SSR Markers for Flax (Linum usitatissimum L.) Using Reduced-Representation Genome Sequencing
Source: Front Plant Sci. 2017 Jan 13;7:2018. doi: 10.3389/fpls.2016.02018 (PMC5233678; doi:10.3389/fpls.2016.02018)
Supplement: Supplementary Table 2 — The redundant sequences to previous works. Accession Numbers represented the redundancy sequence in recent study; Reported Accession represented the accession of reported in Nt database; And the identity of the redundancy sequence in recent study with the reported sequence in Nt database were listed. [file DataSheet2.XLSX]

## Sheet: Sheet1
Accession Number*	Reported Accession*	Definition	Identity*
KY326465	HQ887479	Linum usitatissimum clone GMU2AYZ01BCESS microsatellite sequence	0.93
KY326473	HQ886105	Linum usitatissimum clone Contig2045 microsatellite sequence	0.88
KY326476	HQ884040	Linum usitatissimum clone Contig500 microsatellite sequence	0.99
	HQ885259	Linum usitatissimum clone Contig1126 microsatellite sequence	0.85
	HQ885786	Linum usitatissimum clone Contig1706 microsatellite sequence	0.98
KY326477	HQ886663	Linum usitatissimum clone GMU2AYZ01A0AQR microsatellite sequence	0.97
KY326478	HQ885465	Linum usitatissimum clone Contig1355 microsatellite sequence	0.94
KY326482	HQ886528	Linum usitatissimum clone GMU2AYZ01AU3O3 microsatellite sequence	0.99
KY326497	HQ885490	Linum usitatissimum clone Contig1383 microsatellite sequence	0.99
KY326519	HQ885485	Linum usitatissimum clone Contig1378 microsatellite sequence	0.99
KY326523	HQ885647	Linum usitatissimum clone Contig1549 microsatellite sequence	0.83
KY326576	HQ884099	Linum usitatissimum clone Contig1133 microsatellite sequence	0.96
KY326604	HQ885634	Linum usitatissimum clone Contig1535 microsatellite sequence	0.87
KY326628	HQ887686	Linum usitatissimum clone GMU2AYZ01BL5JC microsatellite sequence	0.99
KY326641	GQ120330	Linum usitatissimum clone LU0CT03_18 microsatellite sequence	0.99
KY326645	HQ885586	Linum usitatissimum clone Contig1485 microsatellite sequence	0.93
KY326647	GQ461411	Linum usitatissimum clone LU0CT0D130 microsatellite sequence	0.97
KY326658	HQ885321	Linum usitatissimum clone Contig1196 microsatellite sequence	0.91
KY326664	HQ886255	Linum usitatissimum clone GMU2AYZ01A3FY1 microsatellite sequence	0.97
KY326670	HQ884516	Linum usitatissimum clone Contig305 microsatellite sequence	0.99
KY326674	HQ886687	Linum usitatissimum clone GMU2AYZ01BZHN8 microsatellite sequence	0.99
KY326700	HQ887687	Linum usitatissimum clone GMU2AYZ01ANTZZ microsatellite sequence	0.95
KY326713	HQ888647	Linum usitatissimum clone GMU2AYZ01BW10A microsatellite sequence	0.97
KY326717	GQ120253	Linum usitatissimum clone LU0CTXA220 microsatellite sequence	1
	GQ120247	Linum usitatissimum clone LU0CTXA201 microsatellite sequence	1
	GQ120242	Linum usitatissimum clone LU0CTXA152 microsatellite sequence	1
	GQ120238	Linum usitatissimum clone LU0CTXA101 microsatellite sequence	1
	GQ120233	Linum usitatissimum clone LU0CTXA84 microsatellite sequence	1
	GQ120229	Linum usitatissimum clone LU0CTXA61 microsatellite sequence	1
	GQ120217	Linum usitatissimum clone LU0CT0A168 microsatellite sequence	1
	GQ120232	Linum usitatissimum clone LU0CTXA77 microsatellite sequence	1
	GQ120321	Linum usitatissimum clone LU0CT02_452 microsatellite sequence	0.99
	GQ120280	Linum usitatissimum clone LU0CTXA14 microsatellite sequence	0.99
	GQ120274	Linum usitatissimum clone LU0CTXA251 microsatellite sequence	0.99
	GQ120271	Linum usitatissimum clone LU0CTXA240 microsatellite sequence	0.99
	GQ120266	Linum usitatissimum clone LU0CTXA99 microsatellite sequence	0.99
	GQ120265	Linum usitatissimum clone LU0CTXA97 microsatellite sequence	0.99
	GQ120264	Linum usitatissimum clone LU0CTXA92 microsatellite sequence	0.99
	GQ120262	Linum usitatissimum clone LU0CTXA315 microsatellite sequence	0.99
	GQ120260	Linum usitatissimum clone LU0CTXA308 microsatellite sequence	0.99
	GQ120256	Linum usitatissimum clone LU0CTXA252 microsatellite sequence	0.99
	GQ120252	Linum usitatissimum clone LU0CTXA219 microsatellite sequence	0.99
	GQ120249	Linum usitatissimum clone LU0CTXA205 microsatellite sequence	0.99
	GQ120245	Linum usitatissimum clone LU0CTXA188 microsatellite sequence	0.99
	GQ120244	Linum usitatissimum clone LU0CTXA176 microsatellite sequence	0.99
	GQ120243	Linum usitatissimum clone LU0CTXA175 microsatellite sequence	0.99
	GQ120240	Linum usitatissimum clone LU0CTXA120 microsatellite sequence	0.99
	GQ120239	Linum usitatissimum clone LU0CTXA108 microsatellite sequence	0.99
	GQ120236	Linum usitatissimum clone LU0CTXA93 microsatellite sequence	0.99
	GQ120227	Linum usitatissimum clone LU0CTXA50 microsatellite sequence	0.99
	GQ120226	Linum usitatissimum clone LU0CTXA31 microsatellite sequence	0.99
	GQ120225	Linum usitatissimum clone LU0CTXA28 microsatellite sequence	0.99
	GQ120224	Linum usitatissimum clone LU0CTXA26 microsatellite sequence	0.99
	GQ120223	Linum usitatissimum clone LU0CTXA15 microsatellite sequence	0.99
	GQ120222	Linum usitatissimum clone LU0CTXA12 microsatellite sequence	0.99
	GQ120220	Linum usitatissimum clone LU0CT0A183 microsatellite sequence	0.99
	GQ120219	Linum usitatissimum clone LU0CT0A181 microsatellite sequence	0.99
	GQ120216	Linum usitatissimum clone LU0CT0A156 microsatellite sequence	0.99
	GQ120214	Linum usitatissimum clone LU0CT0A124 microsatellite sequence	0.99
	GQ120213	Linum usitatissimum clone LU0CT0A91 microsatellite sequence	0.99
	GQ120206	Linum usitatissimum clone LU0CT0A38 microsatellite sequence	0.99
	GQ120207	Linum usitatissimum clone LU0CT0A42 microsatellite sequence	0.99
	GQ120205	Linum usitatissimum clone LU0CT0A36 microsatellite sequence	0.99
	GQ120202	Linum usitatissimum clone LU0CT0A33 microsatellite sequence	0.99
	GQ120278	Linum usitatissimum clone LU0CTXA294 microsatellite sequence	0.99
	GQ120211	Linum usitatissimum clone LU0CT0A84 microsatellite sequence	0.99
	GQ120302	Linum usitatissimum clone LU0CT0316 microsatellite sequence	0.99
	GQ120228	Linum usitatissimum clone LU0CTXA57 microsatellite sequence	0.99
	GQ120409	Linum usitatissimum clone LU0GT0C2_25 microsatellite sequence	0.97
	GQ120336	Linum usitatissimum clone LU0CT0518 microsatellite sequence	0.97
	GQ120292	Linum usitatissimum clone LU0CT0224 microsatellite sequence	0.97
	GQ120261	Linum usitatissimum clone LU0CTXA313 microsatellite sequence	0.97
	GQ120215	Linum usitatissimum clone LU0CT0A143 microsatellite sequence	0.97
	GQ120257	Linum usitatissimum clone LU0CTXA267 microsatellite sequence	0.97
	GQ120288	Linum usitatissimum clone LU0CT0170 microsatellite sequence	0.98
KY325601	HQ885887	Linum usitatissimum clone Contig1812 microsatellite sequence	0.99
	HQ885453	Linum usitatissimum clone Contig1342 microsatellite sequence	0.94
	HQ886640	Linum usitatissimum clone GMU2AYZ01BGWLP microsatellite sequence	0.96
KY326658	HQ885321	Linum usitatissimum clone Contig1196 microsatellite sequence	0.91
KY326742	GQ120422	Linum usitatissimum clone LU0GT0C2_45 microsatellite sequence	0.94
	GQ120403	Linum usitatissimum clone LU0GT0C2_12 microsatellite sequence	0.94
	GQ120394	Linum usitatissimum clone LU0GT0C2_2 microsatellite sequence	0.94
	GQ120365	Linum usitatissimum clone LU0GT0C119 microsatellite sequence	0.94
	GQ120357	Linum usitatissimum clone LU0GT0C45 microsatellite sequence	0.94
	GQ120433	Linum usitatissimum clone LU0GT0C2_65 microsatellite sequence	0.93
	GQ120382	Linum usitatissimum clone LU0GT0C1_97 microsatellite sequence	0.93
	GQ120354	Linum usitatissimum clone LU0GT0C36 microsatellite sequence	0.93
	GQ120431	Linum usitatissimum clone LU0GT0C2_60 microsatellite sequence	0.93
	GQ120415	Linum usitatissimum clone LU0GT0C2_36 microsatellite sequence	0.93
	GQ120390	Linum usitatissimum clone LU0GT0C1_195 microsatellite sequence	0.93
KY326747	HQ884056	Linum usitatissimum clone Contig698 microsatellite sequence	0.99
KY326749	HQ884186	Linum usitatissimum clone Contig2167 microsatellite sequence	0.92
KY326755	HQ884029	Linum usitatissimum clone Contig392 microsatellite sequence	0.96
KY326801	HQ884257	Linum usitatissimum clone Contig17 microsatellite sequence	0.96
KY326802	HQ885486	Linum usitatissimum clone Contig1379 microsatellite sequence	0.92
KY326809	HQ885485	Linum usitatissimum clone Contig1378 microsatellite sequence	0.94
KY326823	HQ886659	Linum usitatissimum clone GMU2AYZ01AFD6I microsatellite sequence	0.91
KY325616	GQ461413	Linum usitatissimum clone LU0CT0D136 microsatellite sequence	0.97
KY326841	HQ884568	Linum usitatissimum clone Contig363 microsatellite sequence	0.99
KY326845	HQ888609	Linum usitatissimum clone GMU2AYZ01A5DQ7 microsatellite sequence	0.9
KY326846	HQ884507	Linum usitatissimum clone Contig295 microsatellite sequence	0.98
KY325619	HQ885834	Linum usitatissimum clone Contig1757 microsatellite sequence	0.98
KY326855	HQ884310	Linum usitatissimum clone Contig76 microsatellite sequence	0.99
KY326870	HQ886832	Linum usitatissimum clone GMU2AYZ01ATI08 microsatellite sequence	0.89
KY326897	HQ885332	Linum usitatissimum clone Contig1208 microsatellite sequence	0.92
KY326934	HQ888189	Linum usitatissimum clone GMU2AYZ01BZ3O5 microsatellite sequence	0.99
KY326951	HQ884576	Linum usitatissimum clone Contig371 microsatellite sequence	0.99
KY326959	HQ887706	Linum usitatissimum clone GMU2AYZ01BSKNY microsatellite sequence	0.99
KY326982	HQ886688	Linum usitatissimum clone GMU2AYZ01ALV8B microsatellite sequence	0.99
KY326992	HQ884155	Linum usitatissimum clone Contig1760 microsatellite sequence	0.92
KY327005	HQ885612	Linum usitatissimum clone Contig1512 microsatellite sequence	0.95
KY327006	GQ461413	Linum usitatissimum clone LU0CT0D136 microsatellite sequence	0.84
KY327018	HQ886442	Linum usitatissimum clone GMU2AYZ01B3VS6 microsatellite sequence	0.97
KY327033	AY849281	Linum usitatissimum clone LU24 microsatellite sequence	0.92
KY327034	HQ887191	Linum usitatissimum clone GMU2AYZ01BZKTC microsatellite sequence	0.97
KY327037	HQ887128	Linum usitatissimum clone GMU2AYZ01AG523 microsatellite sequence	1
KY327040	HQ887841	Linum usitatissimum clone GMU2AYZ01AL8AG microsatellite sequence	0.99
KY327071	HQ885265	Linum usitatissimum clone Contig1132 microsatellite sequence	0.99
KY327080	HQ886219	Linum usitatissimum clone Contig2176 microsatellite sequence	0.99
KY325644	HQ885501	Linum usitatissimum clone Contig1394 microsatellite sequence	0.98
KY327086	HQ885732	Linum usitatissimum clone Contig1642 microsatellite sequence	0.98
KY327088	HQ884948	Linum usitatissimum clone Contig779 microsatellite sequence	0.99
KY327096	HQ885554	Linum usitatissimum clone Contig1451 microsatellite sequence	0.98
KY327100	HQ885225	Linum usitatissimum clone Contig1088 microsatellite sequence	0.97
	HQ884968	Linum usitatissimum clone Contig800 microsatellite sequence	0.97
KY327107	HQ887682	Linum usitatissimum clone GMU2AYZ01BAKYO microsatellite sequence	0.98
KY327113	HQ888069	Linum usitatissimum clone GMU2AYZ01AS7AN microsatellite sequence	0.93
KY327114	HQ884128	Linum usitatissimum clone Contig1448 microsatellite sequence	0.99
KY325648	HQ885343	Linum usitatissimum clone Contig1219 microsatellite sequence	0.97
KY327137	HQ884970	Linum usitatissimum clone Contig802 microsatellite sequence	0.99
KY325650	HQ886126	Linum usitatissimum clone Contig2067 microsatellite sequence	0.98
KY327165	HQ886788	Linum usitatissimum clone GMU2AYZ01ARH7D microsatellite sequence	0.97
KY327175	GQ461411	Linum usitatissimum clone LU0CT0D130 microsatellite sequence	0.91
KY327201	HQ886832	Linum usitatissimum clone GMU2AYZ01ATI08 microsatellite sequence	0.9
KY327202	HQ887809	Linum usitatissimum clone GMU2AYZ01A2XLO microsatellite sequence	0.92
KY325673	HQ884186	Linum usitatissimum clone Contig2167 microsatellite sequence	0.93
KY325688	HQ884060	Linum usitatissimum clone Contig759 microsatellite sequence	0.96
KY325486	GQ461445	Linum usitatissimum clone LU0CT0D199 microsatellite sequence	1
	GQ461391	Linum usitatissimum clone LU0CT0D11 microsatellite sequence	0.99
KY325700	HQ886280	Linum usitatissimum clone GMU2AYZ01AQCTU microsatellite sequence	0.97
KY325727	HQ884228	Linum usitatissimum clone GMU2AYZ01BIWME microsatellite sequence	0.99
KY325514	HQ886093	Linum usitatissimum clone Contig2031 microsatellite sequence	0.99
KY325752	HQ884171	Linum usitatissimum clone Contig2038 microsatellite sequence	0.97
KY325753	HQ884121	Linum usitatissimum clone Contig1347 microsatellite sequence	1
KY325758	HQ884703	Linum usitatissimum clone Contig512 microsatellite sequence	0.99
KY325767	HQ886830	Linum usitatissimum clone GMU2AYZ01AR7G8 microsatellite sequence	0.9
KY325792	HQ885945	Linum usitatissimum clone Contig1874 microsatellite sequence	0.89
KY325795	HQ885029	Linum usitatissimum clone Contig867 microsatellite sequence	0.99
KY325518	HQ886219	Linum usitatissimum clone Contig2176 microsatellite sequence	0.93
KY325796	HQ885011	Linum usitatissimum clone Contig848 microsatellite sequence	0.95
KY325488	HQ884291	Linum usitatissimum clone Contig53 microsatellite sequence	0.96
KY325822	HQ884296	Linum usitatissimum clone Contig58 microsatellite sequence	1
KY325833	HQ885915	Linum usitatissimum clone Contig1844 microsatellite sequence	0.9
KY325839	HQ887187	Linum usitatissimum clone GMU2AYZ01AEXSW microsatellite sequence	0.88
KY325851	HQ885996	Linum usitatissimum clone Contig1929 microsatellite sequence	0.96
KY325871	HQ886850	Linum usitatissimum clone GMU2AYZ01AMPA4 microsatellite sequence	0.88
KY325879	HQ885190	Linum usitatissimum clone Contig1051 microsatellite sequence	0.88
	HQ884463	Linum usitatissimum clone Contig248 microsatellite sequence	0.86
	HQ886088	Linum usitatissimum clone Contig2026 microsatellite sequence	0.83
KY325489	HQ884681	Linum usitatissimum clone Contig488 microsatellite sequence	0.94
KY325913	HQ886637	Linum usitatissimum clone GMU2AYZ01BSZS1 microsatellite sequence	0.99
KY325918	HQ885909	Linum usitatissimum clone Contig1836 microsatellite sequence	0.87
	HQ887531	Linum usitatissimum clone GMU2AYZ01A389P microsatellite sequence	1
KY325919	HQ886141	Linum usitatissimum clone Contig2086 microsatellite sequence	0.98
KY325922	HQ230825	Linum usitatissimum clone 00033 microsatellite sequence	0.98
KY325928	HQ885513	Linum usitatissimum clone Contig1407 microsatellite sequence	1
KY325931	HQ885675	Linum usitatissimum clone Contig1579 microsatellite sequence	0.94
	HQ885862	Linum usitatissimum clone Contig1786 microsatellite sequence	0.97
KY325935	HQ888007	Linum usitatissimum clone GMU2AYZ01BUUXE microsatellite sequence	0.91
KY325948	HQ887116	Linum usitatissimum clone GMU2AYZ01AAKPY microsatellite sequence	0.97
KY325949	HQ886961	Linum usitatissimum clone GMU2AYZ01A15E3 microsatellite sequence	0.94
KY325974	HQ886232	Linum usitatissimum clone GMU2AYZ01ARFA2 microsatellite sequence	0.92
KY325976	HQ885926	Linum usitatissimum clone Contig1855 microsatellite sequence	0.95
KY325986	HQ885915	Linum usitatissimum clone Contig1844 microsatellite sequence	0.99
KY325538	HQ886399	Linum usitatissimum clone GMU2AYZ01AIED3 microsatellite sequence	0.98
KY326005	HQ887418	Linum usitatissimum clone GMU2AYZ01AEUY2 microsatellite sequence	0.89
KY326016	HQ887388	Linum usitatissimum clone GMU2AYZ01A3FYX microsatellite sequence	0.88
KY326023	HQ885101	Linum usitatissimum clone Contig951 microsatellite sequence	1
KY326029	HQ885008	Linum usitatissimum clone Contig843 microsatellite sequence	1
KY325541	HQ885612	Linum usitatissimum clone Contig1512 microsatellite sequence	0.95
KY326042	HQ884933	Linum usitatissimum clone Contig762 microsatellite sequence	0.98
KY326951	HQ884576	Linum usitatissimum clone Contig371 microsatellite sequence	0.99
KY326057	HQ884299	Linum usitatissimum clone Contig62 microsatellite sequence	0.93
KY326058	HQ884829	Linum usitatissimum clone Contig649 microsatellite sequence	0.92
KY326063	HQ887456	Linum usitatissimum clone GMU2AYZ01A8J94 microsatellite sequence	0.98
KY326074	HQ886213	Linum usitatissimum clone Contig2169 microsatellite sequence	0.96
KY326087	HQ885016	Linum usitatissimum clone Contig853 microsatellite sequence	0.96
KY326092	HQ884296	Linum usitatissimum clone Contig58 microsatellite sequence	0.96
KY326111	HQ885992	Linum usitatissimum clone Contig1924 microsatellite sequence	0.94
KY326112	HQ884082	Linum usitatissimum clone Contig962 microsatellite sequence	0.99
	HQ884142	Linum usitatissimum clone Contig1651 microsatellite sequence	0.99
	HQ884015	Linum usitatissimum clone Contig237 microsatellite sequence	0.99
	HQ884008	Linum usitatissimum clone Contig159 microsatellite sequence	0.97
	HQ884589	Linum usitatissimum clone Contig384 microsatellite sequence	0.93
KY326117	HQ886627	Linum usitatissimum clone GMU2AYZ01AKNZJ microsatellite sequence	0.98
KY326131	HQ885201	Linum usitatissimum clone Contig1062 microsatellite sequence	0.99
KY326137	HQ884096	Linum usitatissimum clone Contig1106 microsatellite sequence	0.99
KY326159	HQ884171	Linum usitatissimum clone Contig2038 microsatellite sequence	0.97
KY326161	HQ884141	Linum usitatissimum clone Contig1637 microsatellite sequence	0.93
KY326182	HQ884864	Linum usitatissimum clone Contig686 microsatellite sequence	0.98
KY326201	GQ120428	Linum usitatissimum clone LU0GT0C2_53 microsatellite sequence	0.95
	GQ120412	Linum usitatissimum clone LU0GT0C2_29 microsatellite sequence	0.95
	GQ120411	Linum usitatissimum clone LU0GT0C2_28 microsatellite sequence	0.95
	GQ120383	Linum usitatissimum clone LU0GT0C1_116 microsatellite sequence	0.96
	GQ120363	Linum usitatissimum clone LU0GT0C110 microsatellite sequence	0.95
	GQ120432	Linum usitatissimum clone LU0GT0C2_64 microsatellite sequence	0.96
	GQ120413	Linum usitatissimum clone LU0GT0C2_31 microsatellite sequence	0.95
	GQ120384	Linum usitatissimum clone LU0GT0C1_132 microsatellite sequence	0.94
	GQ120418	Linum usitatissimum clone LU0GT0C2_40 microsatellite sequence	0.94
	HQ884618	Linum usitatissimum clone Contig418 microsatellite sequence	0.94
	GQ120370	Linum usitatissimum clone LU0GT0C1_8 microsatellite sequence	0.92
KY326207	HQ885208	Linum usitatissimum clone Contig1070 microsatellite sequence	0.91
KY325560	GQ461563	Linum usitatissimum clone LU0CT0E159 microsatellite sequence	0.96
KY326221	HQ886848	Linum usitatissimum clone GMU2AYZ01AQ6B7 microsatellite sequence	0.99
	HQ885747	Linum usitatissimum clone Contig1658 microsatellite sequence	0.97
KY326226	HQ885660	Linum usitatissimum clone Contig1563 microsatellite sequence	0.99
KY326236	HQ884276	Linum usitatissimum clone Contig37 microsatellite sequence	1
KY326252	HQ886808	Linum usitatissimum clone GMU2AYZ01AEE2P microsatellite sequence	0.81
KY326254	HQ884126	Linum usitatissimum clone Contig1409 microsatellite sequence	0.92
KY326260	HQ884741	Linum usitatissimum clone Contig554 microsatellite sequence	0.92
KY326328	HQ886689	Linum usitatissimum clone GMU2AYZ01B02G3 microsatellite sequence	0.93
KY326336	HQ887180	Linum usitatissimum clone GMU2AYZ01A8L4R microsatellite sequence	0.98
KY326346	HQ884159	Linum usitatissimum clone Contig1840 microsatellite sequence	0.98
KY326347	GQ461508	Linum usitatissimum clone LU0CT0E13 microsatellite sequence	0.86
KY326374	GQ461473	Linum usitatissimum clone LU0CT0D328 microsatellite sequence	0.89
	GQ461470	Linum usitatissimum clone LU0CT0D323 microsatellite sequence	0.89
	GQ461468	Linum usitatissimum clone LU0CT0D318 microsatellite sequence	0.88
	GQ461443	Linum usitatissimum clone LU0CT0D194 microsatellite sequence	0.88
	GQ461375	Linum usitatissimum clone LU0CT0D114 microsatellite sequence	0.88
	GQ461487	Linum usitatissimum clone LU0CT0D354 microsatellite sequence	0.96
KY326383	HQ885832	Linum usitatissimum clone Contig1755 microsatellite sequence	0.97
KY326393	HQ886448	Linum usitatissimum clone GMU2AYZ01BHHMG microsatellite sequence	0.99
KY326399	HQ884701	Linum usitatissimum clone Contig510 microsatellite sequence	0.97
	HQ885429	Linum usitatissimum clone Contig1317 microsatellite sequence	0.84
KY326404	HQ887924	Linum usitatissimum clone GMU2AYZ01BEI5U microsatellite sequence	0.99
KY326410	HQ884106	Linum usitatissimum clone Contig1181 microsatellite sequence	0.97
KY326422	GQ120310	Linum usitatissimum clone LU0CT02_100 microsatellite sequence	0.88
KY326423	GQ461411	Linum usitatissimum clone LU0CT0D130 microsatellite sequence	0.99
*Accession Number：the redundancy sequence in recent study;
*Reported Accession：the accession of reported in Nt database;
*Identity：the identity of the redundancy sequence in recent study with the reported sequence in Nt database;
