# Supplementary material for: Development of Novel SSR Markers for Flax (Linum usitatissimum L.) Using Reduced-Representation Genome Sequencing
Source: Front Plant Sci. 2017 Jan 13;7:2018. doi: 10.3389/fpls.2016.02018 (PMC5233678; doi:10.3389/fpls.2016.02018)
Supplement: Supplementary Table 3 — Summary of polymorphism SSR markers used in genetic diversity analysis. The 62 Genomic SSR primers list including primer ID, repeat motif, forward/reverse primer sequences, annealing temperature, expected fragment size, gene diversity(H), PIC, Ne (1964), Shannon's information index(I). [file DataSheet3.XLSX]

## Sheet: Sheet1
Additional file 3: Summary of polymorphism SSR markers. The 62 Genomic SSR primers list including primer ID, repeat motif, forward/reverse primer sequences, annealing temperature, expected fragment size, gene diversity(H), PIC, Ne (1964) ,Shannon's information index(I).
Original Number	Primer ID	repeat motif	Forward/Reverse primer sequences	Annealing temperature /℃	Expected fragment size/bp	A*	Ne*	H*	I*	PIC
11	Wssr1	(TG)7	GCAGGGACTGAAGAGTTTACAGA	59.936	152	0.9354	1.1374	0.1208	0.2394	0.120854
			TCATCTCCCAACAAGACAATACA	59.485
12	Wssr2	(AT)6	AAATATGGGGTTGATAACGGTTT	59.755	119	0.5774	1.9533	0.488	0.6811	0.488018
			CTAACGGTGCATTCCAATAACTC	59.912
13	Wssr3	(AGT)8	TTAGCCTTTCTGGTGGAAATACA	60.01	201	0.9574	1.0888	0.0815	0.176	0.0815705
			AGACTTATAAAGGAGTGGACGGC	60.037
14	Wssr4	(AT)9	CCCTTTTCCCCTAAAATTAAACA	59.64	193	0.9465	1.1127	0.1013	0.2087	0.101276
			AAATATGAAAACAGTTGTGGGGA	59.638
15	Wssr5	(TG)6	CCGAGCTTACTGATTTATAGCGA	59.917	148	0.5204	1.9967	0.4992	0.6923	0.499168
			CCCAATATGACCACAAAGGTCTA	60.116
16	Wssr6	(CTT)5	TGCCATTTCCAAATTATATTGCT	59.737	155	0.25	1.6	0.375	0.5623	0.375
			GATTCCAGTGCCTAGACTGATGT	59.657
17	Wssr7	(ATCCA)4	TACATATGGGAATGGGACACAAT	60.197	190	0.75	1.6	0.375	0.5623	0.375
			AAATGGTATGGTGGACAACAATC	59.87
18	Wssr8	(CAT)7	AACACATTTCAAGCCACAAAGAT	59.926	275	0.25	1.6	0.375	0.5623	0.375
			CAAGGATGCAAATTTCCTAAGTG	60.01
19	Wssr9	(TTC)7	GTTGGCACTTTAGCTTGAAGAAA	59.946	160	0.2041	1.4813	0.3249	0.5061	0.324886
			TGGGGAATAAAGCAAAAACCTAT	60.083
20	Wssr10	(TTG)5	ACTAGGATTGTTGGGGTTAGGAG	59.784	221	0.3536	1.842	0.4571	0.6496	0.457134
			ACATGATTTTCTCTAAGCGGACA	60.143
21	Wssr11	(GAA)6	TTGATCTCCAAGTCTCCCATAAA	59.952	148	0.8165	1.4279	0.2997	0.4767	0.299656
			TCAAACTCCTCCCAGAATATGAA	59.952
22	Wssr12	(TAT)5	AAACAACAATAAATTTCGTACCTTCA	59.345	253	0.6292	1.8749	0.4666	0.6594	0.466615
			TTTTTGATAAAAACATGCATTCG	59.067
23	Wssr13	(ATT)6	AGAGTGCTCTAACATAACTGCGG	59.982	195	0.2041	1.4813	0.3249	0.5061	0.324886
			TGGAATAAGAAAAAGGAGAAGCC	60.083
24	Wssr14	(TTGGT)4	TGAACAGAAACAACATTCTGGTG	60.06	206	0.2887	1.6969	0.4107	0.601	0.410705
			CGTCTTCATCTTCGTCTTTCACT	59.936
25	Wssr15	(ACC)5	GACGTCGTTTCCTCTACTCAAAA	59.812	250	0.5774	1.9533	0.488	0.6811	0.488018
			CATTTGGGTTGTTTTAGCTTCAG	60.043
26	Wssr16	(AC)7	AAATTCAAAGCCAAATGCATAGA	59.986	262	0.3819	1.8943	0.4721	0.665	0.472105
			ACTCGTGATCAAGTTGAACGATT	60.054
27	Wssr17	(TC)9	GACAGCAGGTCAACGATAAATTC	60.021	143	0.5	2	0.5	0.6931	0.5
			GGACAAATTAAATTAGGTCGGGA	60.402
28	Wssr18	(TTA)5	GGAGGAGTACACGGGTTCTAGTT	59.943	181	0.3536	1.842	0.4571	0.6496	0.457134
			AGGATTAATGTTTCCGACGATTT	60.089
29	Wssr19	(TTA)6	AATTTGGTTTTGGTGGTAATGTG	59.906	183	0.25	1.6	0.375	0.5623	0.375
			TGTTTTTGTTACGGTTGTACGTG	59.88
30	Wssr20	(TC)6	TGGTTTAAAGGAATCCAACCTCT	60.217	124	0.4082	1.9348	0.4832	0.6762	0.483146
			ATTTGTGCAACTACCCATTTCAC	60.163
31	Wssr21	(TC)12	AACTAGGAATCAAATTTTGGGGA	60.064	191	0.736	1.6357	0.3886	0.5772	0.388608
			GTAATGCAATGATGTGACTCTGC	59.657
32	Wssr22	(TA)7	TCTCAATACAATTTCAAACGCAA	59.653	170	0.2041	1.4813	0.3249	0.5061	0.324886
			CGATGATGAATTTAGGGATGTGT	60.089
33	Wssr23	(CT)6	CAGTCTTTTTGTCCTCTCACCAT	59.668	208	0.3819	1.8943	0.4721	0.665	0.472105
			GCAGGATTTTGATTGAGTGTTTC	60
34	Wssr24	(TCG)5	TGACATAATAATGCGATGATGGA	60.186	129	0.4082	1.9348	0.4832	0.6762	0.483146
			AAAGGAAGGGCATAAATGACAAT	60.089
35	Wssr25	(AG)9	TCAAAATCTGTAAGTAGAAGCCAAGA	59.865	255	0.3819	1.8943	0.4721	0.665	0.472105
			TCCATGATCCACTCACTCTATGTT	59.892
36	Wssr26	(AAT)5	TGTTTGTAAGCTTTGGCCACTAT	60.069	199	0.4564	1.9849	0.4962	0.6893	0.496198
			CATTCAGCATTGACATCAAAAGA	60.124
37	Wssr27	(AATAC)4	AAAGAGCAAGTACGTAAACGAGT	56.612	214	0.2887	1.6969	0.4107	0.601	0.410705
			TACACAAGTGCGTACAATAAAAA	55.388
38	Wssr28	(AT)11	GTCTTAGGCTACAGTTTGCTGGA	59.961	194	0.677	1.7773	0.4373	0.6291	0.437342
			AAGTGGTACACCCCCTAAAGGTA	60.044
39	Wssr29	(GCT)6	AAGAGGACTGAGGATAGATTCGG	60.102	223	0.5401	1.9872	0.4968	0.6899	0.496784
			TGCCCTAGAGAAGGTAATCAAGA	59.403
40	Wssr30	(GAT)5	AGCATCGACTAGACATGGGAATA	60	224	0.25	1.6	0.375	0.5623	0.375
			TTCCTCTGTATCTGCAACGGTAT	60.035
41	Wssr31	(AG)9	GCCAAAGATATAGCAGCCTTTTT	60.126	252	0.3227	1.7767	0.4372	0.6289	0.437129
			GAAGAAAAATTGAGCCTCACAAA	59.765
42	Wssr32	(TGA)5	ACCATTTGTTCATAATCCCTCCT	59.965	149	0.5774	1.9533	0.488	0.6811	0.488018
			TACTAAAGTTCCGGATTCGTTCA	60.01
43	Wssr33	(AT)7	TTGGTTGTTGGTATAGCAAGTGA	59.566	283	0.4082	1.9348	0.4832	0.6762	0.483146
			TTGTGTTCCCACAAATTAGGATT	59.638
44	Wssr34	(AT)6	ACTACCAAAAGGATTGACGATGA	59.885	167	0.4082	1.9348	0.4832	0.6762	0.483146
			ATTTTTGCTTCTGCATACAGTCC	59.685
45	Wssr35	(TA)7	ATCTCTAAATGGACTTTCTGGGG	59.854	188	0.25	1.6	0.375	0.5623	0.375
			GAAGCTGCATTCCTTGATACAGT	59.803
46	Wssr36	(TA)8	TGCATGTGTCAAGTTCTGAGATT	59.795	245	0.4564	1.9849	0.4962	0.6893	0.496198
			TTCATTGTACTGACATGAAAACTT	55.655
47	Wssr37	(TCT)5	TTTCTTATTTTGTCGGTGGAAGA	59.991	248	0.2887	1.6969	0.4107	0.601	0.410705
			TAATCCTAACAGCGGGTAAGTGA	60.03
48	Wssr38	(CT)9	GGCAGTAGAACAGAAATAACAAGC	58.595	223	0.5	2	0.5	0.6931	0.5
			GATGAGACTCCTGGATTTGAGTG	60.125
49	Wssr39	(AT)8	GGAATGTTTCCCCTTTGGTATAG	59.962	131	0.8165	1.4279	0.2997	0.4767	0.299656
			CAAGATTGGCAAATAAGCTCAAC	60.141
50	Wssr40	(AG)7	TAACTTGTGGGTTTTGCTCTTTC	59.695	150	0.9682	1.0655	0.0615	0.1408	0.0615775
			TCAGATTGAAACCCAATTTTGAC	60.21
51	Wssr41	(GAAGA)4	GATGATGATTGGGATGATTCAGT	60.038	173	0.9354	1.1374	0.1208	0.2394	0.120854
			GAACTTTTCCCTCTATTTGTAAATTC	57.246
52	Wssr42	(CCA)5	AAATTCTTCATGACTCCCTCCTC	59.96	207	0.866	1.3022	0.2321	0.3939	0.232088
			GAGAATGAGGGAGTTGAATCGTC	61.337
53	Wssr43	(AGCCC)5	AGAACGAAAAACCAGAAACCCTA	60.369	216	0.8036	1.4612	0.3156	0.4953	0.315654
			ATAACGAAAGGAATTGTCTGCAA	60.017
54	Wssr44	(AT)6	GCCAGGGAATAAAGGATGAAG	59.917	127	0.9682	1.0655	0.0615	0.1408	0.0615775
			CGAACTCACTATGACAAACCAAA	59.187
55	Wssr45	(AT)7	GGAAAAGTGTTGCCCTAAGATG	60.001	236	0.736	1.6357	0.3886	0.5772	0.388608
			GTCCAGAGTCTACGGGTTACCTT	59.943
56	Wssr46	(AGGGG)4	GAGTTCCATACGTTCTGATGTCC	59.884	172	0.2887	1.6969	0.4107	0.601	0.410705
			AAAACCCATTGAAAAGCAAATCT	60.22
57	Wssr47	(GTA)5	GCAATGAAAGATATGAAGGCAAC	59.989	150	0.6922	1.7425	0.4261	0.6173	0.426118
			ACTTGGCTTTTTCAATCATCCTT	60.346
58	Wssr48	(GAG)6	TACGAGATCAAGATTGGGGATAA	59.816	285	0.6922	1.7425	0.4261	0.6173	0.426118
			CACATTGCTGTATCCAATTCTCA	60.011
59	Wssr49	(ATCATG)4	CTCTCCATTGATTCTTTACGAGC	59.407	272	0.75	1.6	0.375	0.5623	0.375
			GTGAATGGCATGCCTTGTATAAT	60.115
60	Wssr50	(TTC)6	GCATTGTTAGGGATTTGAGAATG	59.857	193	0.6455	1.8439	0.4577	0.6502	0.457659
			ACAAGGATTTCATGAAGAAGGGT	60.229
61	Wssr51	(TTG)6	TTCTGATGCACTTCTGAACAAGA	60.045	140	0.5401	1.9872	0.4968	0.6899	0.496784
			GAGTTTCACAGTATCCATGGGAG	59.878
62	Wssr52	(TA)12	CCTGTCGGAGAAATGTGAATAGT	59.535	238	0.5	2	0.5	0.6931	0.5
			TCACTGCTACCCATTATTTATGTC	57.33
63	Wssr53	(ATC)5	TCAAATCCCTAAACCTCCTTCTC	59.958	168	0.75	1.6	0.375	0.5623	0.375
			GAGTTGTTCATAGCGTAAAACCG	60.069
64	Wssr54	(GAAG)5	AGAAGACGGAGAAGAAGAAGGAA	60.009	234	0.75	1.6	0.375	0.5623	0.375
			AACACCAACACCACTCTGTTTTT	59.861
65	Wssr55	(AGG)5	AAATACACTAGCTGCAACGAAGG	59.861	217	0.6455	1.8439	0.4577	0.6502	0.457659
			GACTTAGAAAAAGGGGGAGACCT	60.336
66	Wssr56	(AAG)7	ATTCCAAATTAACTCGTTCCCAT	59.968	130	0.4082	1.9348	0.4832	0.6762	0.483146
			TATAGAATTTAACCCGGTGGGTC	60.302
67	Wssr57	(AG)8	CCGAAACTTGAGTGATGAAAAAC	60.028	199	0.4787	1.9964	0.4991	0.6922	0.499093
			AATTGAAAACTGTGGGTTGTCAC	60.178
68	Wssr58	(TA)8	TTTTGACTGGGTTTTGCATTTAT	59.775	205	0.4082	1.9348	0.4832	0.6762	0.483146
			TTTAGAAGATTAGGTTGGAGGGG	59.856
69	Wssr59	(TA)6	TTGGTGGTACATAAGAAACCAGG	60.149	222	0.3819	1.8943	0.4721	0.665	0.472105
			ATTTTCGAAGAGGAGTTTTGGTC	59.998
70	Wssr60	(CTG)6	CGCCATCTCTATTCTTTCCAATA	59.616	209	0.4564	1.9849	0.4962	0.6893	0.496198
			AAATCCAAATGTAAACGCTCAAA	59.898
71	Wssr61	(AT)10	GATCCAATATTAATTGACGACGG	59.601	186	0.7773	1.5296	0.3462	0.5303	0.346209
			TTGGCAAAGCAATTAAAACAAGT	60.051
72	Wssr62	(TA)8	TAAATATGAAGCCCATTCAAAAA	57.797	206	0.2041	1.4813	0.3249	0.5061	0.324886
			CAACTCAAAATATGAGGATGGGA	60.19
* A = Frequency of the major genotypes
* Ne = Effective number of alleles [Kimura and Crow (1964)]
* H = Nei's (1973) gene diversity
* I = Shannon's Information index [Lewontin (1972)]
* These statistics were calculated using 1000 simulated samples.
